# Supplementary material for: 2-Ferrocenyl-N-(6-methyl-2-pyrid­yl)benzamide
Source: Acta Crystallogr Sect E Struct Rep Online. 2010 Mar 13;66(Pt 4):m396. doi: 10.1107/S1600536810008342 (PMC2983907; doi:10.1107/S1600536810008342)
Supplement: Supplementary file 2 [file e-66-0m396-Isup2.hkl]

# 
# h,k,l, Fc-squared, Fo-squared, sigma(Fo-squared) and status flag 
# 
data_I
_shelx_title 'Fc-o-C6H4-6-picoline in space group R3c' 
_shelx_refln_list_code          4 
_shelx_F_calc_maximum     1206.41 
_exptl_crystal_F_000      7416.00 
_reflns_d_resolution_high  0.8386 
 
loop_ 
 _symmetry_equiv_pos_as_xyz 
 'x, y, z' 
 '-y, x-y, z' 
 '-x+y, -x, z' 
 '-x+y, y, z+1/2' 
 'x, x-y, z+1/2' 
 '-y, -x, z+1/2' 
 'x+2/3, y+1/3, z+1/3' 
 '-y+2/3, x-y+1/3, z+1/3' 
 '-x+y+2/3, -x+1/3, z+1/3' 
 '-x+y+2/3, y+1/3, z+5/6' 
 'x+2/3, x-y+1/3, z+5/6' 
 '-y+2/3, -x+1/3, z+5/6' 
 'x+1/3, y+2/3, z+2/3' 
 '-y+1/3, x-y+2/3, z+2/3' 
 '-x+y+1/3, -x+2/3, z+2/3' 
 '-x+y+1/3, y+2/3, z+7/6' 
 'x+1/3, x-y+2/3, z+7/6' 
 '-y+1/3, -x+2/3, z+7/6' 
 
_cell_length_a    22.8234 
_cell_length_b    22.8234 
_cell_length_c    36.9342 
_cell_angle_alpha  90.000 
_cell_angle_beta   90.000 
_cell_angle_gamma 120.000 
 
_shelx_F_squared_multiplier     1.000 
 
loop_ 
 _refln_index_h 
 _refln_index_k 
 _refln_index_l 
 _refln_F_squared_calc 
 _refln_F_squared_meas 
 _refln_F_squared_sigma 
 _refln_observed_status 
  -1   1 -44     2032.61     3318.12   1180.63 o 
  -1   3 -43     3903.41     4184.87    904.22 o 
  -3   4 -43     2103.80     2355.45    868.10 o 
  -2   5 -43     1863.85     1790.33    901.30 o 
   0   0 -42     1168.14      812.35   2567.02 o 
  -1   2 -42     1745.58     1184.21    733.17 o 
  -3   3 -42     3160.28     4537.44   1207.24 o 
   0   3 -42     7523.95     6812.08   1410.11 o 
  -2   4 -42     3703.74     4646.90    997.51 o 
  -4   5 -42      208.64     -270.06    724.42 o 
  -1   5 -42     1579.71      132.57    767.71 o 
  -6   6 -42     5281.97     7526.85   1846.89 o 
  -3   6 -42      259.76     -806.40    806.40 o 
   0   6 -42     1225.76     3151.23   1612.90 o 
  -5   7 -42      720.99     1578.65   1047.84 o 
  -2   7 -42     2091.00     2459.40    885.38 o 
  -4   8 -42      626.22     -279.41    779.66 o 
  -2   3 -41      671.98     1466.24    791.20 o 
  -1   4 -41     4260.75     4905.31    828.73 o 
  -3   5 -41      169.12     -297.05    729.18 o 
  -5   6 -41      185.01     -109.86    634.20 o 
  -2   6 -41       10.35      302.19    772.96 o 
  -4   7 -41     6597.21     6232.26    883.72 o 
  -1   7 -41       92.95      114.53    692.59 o 
  -6   8 -41      828.57     2204.34    853.41 o 
  -3   8 -41      783.11      541.42    841.23 o 
  -8   9 -41      831.55     1152.09   1023.72 o 
  -5   9 -41      305.54      468.24    808.91 o 
  -2   9 -41     2067.12      359.55   1426.63 o 
   0   1 -40     3236.94     3456.51   1150.50 o 
  -2   2 -40     4375.33     2705.24   1215.13 o 
  -1   3 -40     4714.34     3991.24    746.75 o 
  -3   4 -40     2214.10     2493.60    777.92 o 
   0   4 -40     9862.02     9819.07   1859.87 o 
  -5   5 -40      980.67      958.00   1024.72 o 
  -2   5 -40     1140.07     2212.25    887.97 o 
  -4   6 -40     2716.78     1542.34    785.68 o 
  -1   6 -40     3784.28     2214.24    695.61 o 
  -6   7 -40      921.14      600.84   1042.24 o 
  -3   7 -40     6662.81     7750.82   1047.21 o 
   0   7 -40     1567.26     2819.19   1045.00 o 
  -8   8 -40     2959.23     6580.14   1899.48 o 
  -5   8 -40     4319.47     3583.96    816.65 o 
  -2   8 -40      891.80      397.16    624.46 o 
  -7   9 -40      510.72      955.39    801.14 o 
  -4   9 -40     1420.51      505.64    991.18 o 
  -1   9 -40     6917.35     5015.70    965.79 o 
  -9  10 -40      868.96     3455.52   1104.64 o 
  -6  10 -40     1196.64      579.24    922.30 o 
  -3  10 -40     1606.73      919.07    749.66 o 
  -8  11 -40     3556.22     3602.20   1070.95 o 
  -5  11 -40     5520.23     4721.88   1076.90 o 
  -1   2 -39      392.91      259.17    783.70 o 
  -2   4 -39     3641.60     3698.96    796.91 o 
  -4   5 -39      205.45     -370.32    627.11 o 
  -1   5 -39     2598.02      907.10    670.97 o 
  -3   6 -39       92.11        5.50    611.08 o 
  -5   7 -39     4504.79     4098.07    855.87 o 
  -2   7 -39     1990.92     1236.65    726.77 o 
  -7   8 -39     1595.01     1693.56    792.85 o 
  -4   8 -39     5596.06     5109.43   1032.65 o 
  -1   8 -39     8556.85     6685.05    833.11 o 
  -6   9 -39     2992.11     2054.36    800.30 o 
  -3   9 -39     3560.36     3011.75    790.72 o 
  -8  10 -39      831.20      788.05   1027.93 o 
  -5  10 -39      162.62     -686.29    686.29 o 
  -2  10 -39      189.98     -307.73    664.91 o 
 -10  11 -39     3479.27     3425.18    982.53 o 
  -7  11 -39      738.71     -435.16    880.01 o 
  -4  11 -39      931.18      668.24    763.80 o 
  -1  11 -39     1295.24     1022.30   1803.42 o 
  -9  12 -39     2012.21     1655.78    876.00 o 
  -6  12 -39     1049.84     2285.87    822.01 o 
  -3  12 -39     1307.83      236.49    739.06 o 
  -1   1 -38    10616.72     9083.38   1175.75 o 
   0   2 -38      739.52      955.76    889.14 o 
  -2   3 -38     2875.42     2843.22    727.17 o 
  -4   4 -38     7802.77     5868.09   1107.36 o 
  -1   4 -38     1641.71     1993.74    680.37 o 
  -3   5 -38     9100.23     8815.70    922.63 o 
   0   5 -38     7076.04     4830.83   1487.95 o 
  -5   6 -38     7505.48     7683.12    874.81 o 
  -2   6 -38     1893.49     1234.13    614.21 o 
  -7   7 -38     8288.67    10729.42   1526.34 o 
  -4   7 -38     3574.83     2682.70    752.38 o 
  -1   7 -38     3055.83     1318.34    752.79 o 
  -6   8 -38     4125.36     1742.95    777.12 o 
  -3   8 -38      505.84      779.59    606.33 o 
   0   8 -38     1093.54      550.43    989.91 o 
  -8   9 -38     1853.85     1349.79    877.89 o 
  -5   9 -38     2132.60     1928.36    772.23 o 
  -2   9 -38     2113.45     1727.73    696.05 o 
 -10  10 -38     1697.80     1975.94   1390.29 o 
  -7  10 -38     2076.37     1674.49    705.75 o 
  -4  10 -38      828.81     1999.56   1058.57 o 
  -1  10 -38      240.24      399.38    559.56 o 
  -9  11 -38       48.76      807.57    922.17 o 
  -6  11 -38     8732.06     9078.75    935.39 o 
  -3  11 -38      718.22      841.91    746.56 o 
   0  11 -38     3124.33     2209.67   1050.68 o 
 -11  12 -38     2565.84     3241.90   1226.45 o 
  -8  12 -38     1375.94     1423.62   1256.95 o 
  -5  12 -38      383.58      462.76    688.11 o 
  -2  12 -38       20.74     -991.04    991.04 o 
 -10  13 -38      325.26      596.02    968.66 o 
  -7  13 -38       82.44      168.37    939.56 o 
  -4  13 -38      675.39       51.86    791.87 o 
  -1   3 -37     2448.62     3265.25    680.58 o 
  -3   4 -37     3541.40     3210.33    684.58 o 
  -2   5 -37     4696.55     4056.39    915.57 o 
  -4   6 -37     3733.15     4645.57    729.13 o 
  -1   6 -37     2612.62     1114.94    647.12 o 
  -6   7 -37      781.70      504.50    716.77 o 
  -3   7 -37     6032.30     6542.73    801.05 o 
  -5   8 -37      193.97     -601.21    601.21 o 
  -2   8 -37     3845.22     3697.88    741.03 o 
  -7   9 -37      532.57      233.19    671.52 o 
  -4   9 -37      343.31      104.48    681.94 o 
  -1   9 -37     8282.67     7557.29    926.65 o 
  -9  10 -37     2913.13     1654.74    744.32 o 
  -6  10 -37     5559.75     2436.69    842.11 o 
  -3  10 -37     1873.23     1521.35    627.31 o 
  -8  11 -37      161.78      142.72    746.75 o 
  -5  11 -37      992.78      455.57    763.93 o 
  -2  11 -37     1643.79     1977.21    591.77 o 
 -10  12 -37     3518.27     3157.60    861.51 o 
  -7  12 -37     3390.53     2763.53    709.80 o 
  -4  12 -37     1937.78     1200.47    637.07 o 
  -1  12 -37     1973.72     2855.64    623.58 o 
 -12  13 -37      942.70     4481.75   1533.91 o 
  -9  13 -37     2960.35     1251.39   1072.06 o 
  -6  13 -37     1434.46     1226.11    765.21 o 
  -3  13 -37     3814.88     2882.55    645.82 o 
 -11  14 -37      182.42       79.04   1383.10 o 
  -8  14 -37      739.32      269.03    889.98 o 
  -5  14 -37      350.59     -178.38   1456.79 o 
   0   0 -36    85400.13    94306.65   5382.75 o 
  -1   2 -36      876.58     1244.45    759.51 o 
  -3   3 -36    19076.54    20255.77   2361.58 o 
   0   3 -36     4193.32     5246.91   1489.47 o 
  -2   4 -36     4710.13     5983.05    880.86 o 
  -4   5 -36     2642.12     1309.18    700.56 o 
  -1   5 -36     2324.51     2244.30    649.32 o 
  -6   6 -36     6412.49     8188.38   1320.81 o 
  -3   6 -36      138.82     1049.80    699.35 o 
   0   6 -36     5370.35     5312.15   1035.13 o 
  -5   7 -36     2344.94     2162.79    875.97 o 
  -2   7 -36       44.72      159.50    616.38 o 
  -7   8 -36     2698.33     1259.29    861.02 o 
  -4   8 -36      927.83      795.94    729.01 o 
  -1   8 -36     5361.10     4276.56    774.13 o 
  -9   9 -36      972.36     1359.80   1316.16 o 
  -6   9 -36     2269.01     2744.29    778.32 o 
  -3   9 -36     1898.94     2601.74    685.08 o 
   0   9 -36     1675.31     2035.13    917.16 o 
  -8  10 -36     1607.04      920.82    662.82 o 
  -5  10 -36     2265.47     1646.36    588.65 o 
  -2  10 -36       42.26     -214.06    590.98 o 
 -10  11 -36     3666.24     4016.67    795.37 o 
  -7  11 -36     1630.40     1667.91    902.57 o 
  -4  11 -36       89.72     -425.72    537.28 o 
  -1  11 -36     5527.89     6199.45   1010.05 o 
 -12  12 -36    14372.14    11094.20   2546.03 o 
  -9  12 -36      681.03      907.79    668.79 o 
  -6  12 -36       63.85     -688.26    688.26 o 
  -3  12 -36     5402.79     4509.62    774.13 o 
   0  12 -36     4232.83     3427.61    871.13 o 
 -11  13 -36     2736.60     2718.74   1064.62 o 
  -8  13 -36     5831.93     2678.20    808.74 o 
  -5  13 -36     7166.46     5847.30   1136.04 o 
  -2  13 -36     2943.54     1668.10    559.55 o 
 -13  14 -36     5138.08     6946.46   1411.80 o 
 -10  14 -36     1977.76     3143.97   1345.59 o 
  -7  14 -36      768.90     -358.07   1073.07 o 
  -4  14 -36     2381.97     3111.28   1107.72 o 
  -9  15 -36      945.72     1201.98   3016.51 o 
  -6  15 -36     1453.75      -19.16   1085.19 o 
  -2   3 -35     9150.46    10349.15    871.56 o 
  -1   4 -35    17578.79    18161.40   1143.86 o 
  -3   5 -35     2927.45     2346.67    637.09 o 
  -5   6 -35     2269.97     1256.12    661.21 o 
  -2   6 -35     2768.45     3103.12    622.78 o 
  -4   7 -35     4719.74     5502.56    710.13 o 
  -1   7 -35     3161.32     2912.63    671.08 o 
  -6   8 -35       76.17     -299.18    561.85 o 
  -3   8 -35      248.77     1216.24    549.05 o 
  -8   9 -35     4954.02     4912.93    777.68 o 
  -5   9 -35     1922.16     1147.80    680.04 o 
  -2   9 -35     4181.84     3898.07    737.09 o 
  -7  10 -35     5509.44     4626.02    761.57 o 
  -4  10 -35     3080.01     3105.71    644.10 o 
  -1  10 -35     5311.12     5028.38    793.67 o 
  -9  11 -35     2367.61     2745.79    688.16 o 
  -6  11 -35     2176.39     1949.39    900.18 o 
  -3  11 -35      175.48      269.74    591.75 o 
 -11  12 -35     1003.77     1488.44   1209.57 o 
  -8  12 -35     4130.30     2518.30    769.16 o 
  -5  12 -35     1402.06     1389.83    609.47 o 
  -2  12 -35     2104.72     2636.81   1015.63 o 
 -10  13 -35     3531.43     4360.71    825.54 o 
  -7  13 -35      856.38     1081.80    911.86 o 
  -4  13 -35     2111.37     1678.79    611.97 o 
  -1  13 -35     2120.11     2199.28    671.51 o 
 -12  14 -35     1864.02      817.28   1331.35 o 
  -9  14 -35      294.17      347.09    791.71 o 
  -6  14 -35      386.69      378.30    642.06 o 
  -3  14 -35      757.61     -645.77   1421.02 o 
 -11  15 -35     4111.56     4594.33   1917.25 o 
  -8  15 -35      349.33      517.39   1167.28 o 
  -5  15 -35     1086.57     1991.40    919.97 o 
 -10  16 -35      306.04     -725.53    992.10 o 
  -7  16 -35     3115.84     3921.08   1505.61 o 
   0   1 -34      910.54       14.73    701.81 o 
  -2   2 -34     5659.76     6300.62   1050.88 o 
  -1   3 -34     4444.40     5331.51   1035.88 o 
  -3   4 -34     3496.87     4137.04    730.67 o 
   0   4 -34    23482.82    22132.90   1760.44 o 
  -5   5 -34     6510.98     6937.86   1502.73 o 
  -2   5 -34     1052.01      265.12    542.71 o 
  -4   6 -34     3186.28     2405.19    799.29 o 
  -1   6 -34     5896.24     5818.28    748.41 o 
  -6   7 -34     2784.05     4047.58    755.16 o 
  -3   7 -34    22234.60    21544.01   1210.56 o 
   0   7 -34    27978.00    28354.09   1933.03 o 
  -8   8 -34     8947.10    11152.60   2409.10 o 
  -5   8 -34     2300.07     2730.32    643.98 o 
  -2   8 -34     3446.08     3354.23    626.99 o 
  -7   9 -34     5612.05     5327.20    793.14 o 
  -4   9 -34      589.68      548.15    729.81 o 
  -1   9 -34     4387.47     4735.14    665.88 o 
  -9  10 -34     1208.14     1423.23    642.51 o 
  -6  10 -34    10390.77    11174.65   1056.19 o 
  -3  10 -34      232.69      231.46    561.58 o 
   0  10 -34     4062.32     5025.89    769.49 o 
 -11  11 -34     4029.23     3453.89   1115.46 o 
  -8  11 -34     8478.68     8006.06    940.74 o 
  -5  11 -34    12115.10    13443.35   2097.69 o 
  -2  11 -34     3304.52     2254.92    592.23 o 
 -10  12 -34      312.61     -755.02    755.02 o 
  -7  12 -34      932.68      945.08    595.32 o 
  -4  12 -34     1963.82     1493.69    633.76 o 
  -1  12 -34     1583.05     1693.60    503.65 o 
 -12  13 -34      121.92    -1961.98   1961.98 o 
  -9  13 -34     1566.07      768.82    813.56 o 
  -6  13 -34     1289.67      582.33    473.69 o 
  -3  13 -34     3061.78     1911.21    607.00 o 
   0  13 -34      683.69      154.91    700.28 o 
 -14  14 -34     9731.54    18004.70   3119.95 o 
 -11  14 -34     2214.93     4371.74   1111.58 o 
  -8  14 -34     5145.59     7065.53   1172.34 o 
  -5  14 -34     5599.70     6290.95    967.46 o 
  -2  14 -34     4843.31     4852.50    799.75 o 
 -13  15 -34      473.08      879.83   1362.97 o 
 -10  15 -34     2356.20     2318.46   1277.49 o 
  -7  15 -34     3700.48     1641.66    665.48 o 
  -4  15 -34     2383.09     3124.09    915.50 o 
 -12  16 -34     3708.27     5675.01   1408.14 o 
  -9  16 -34     1257.53      294.15    675.66 o 
  -6  16 -34     3561.84     2953.21   1632.33 o 
 -11  17 -34     2210.56     1323.67   1332.28 o 
  -8  17 -34     2230.62      574.07    920.68 o 
  -1   2 -33     2958.10     3211.56    825.93 o 
  -2   4 -33    36363.61    37797.55   1711.74 o 
  -4   5 -33      746.11      -23.41    557.21 o 
  -1   5 -33    13953.84    14050.75   1047.15 o 
  -3   6 -33     2785.67     3299.63    662.23 o 
  -5   7 -33     5378.84     4146.74    671.26 o 
  -2   7 -33     3916.00     3738.37    695.41 o 
  -7   8 -33     4689.04     5273.80    766.62 o 
  -4   8 -33    11187.52    10044.16    838.89 o 
  -1   8 -33     5369.00     4453.97   1027.01 o 
  -6   9 -33     2427.14     2150.54    695.93 o 
  -3   9 -33     1914.36     2040.15    568.96 o 
  -8  10 -33     2190.54     2229.11    615.76 o 
  -5  10 -33      113.51      111.29    532.15 o 
  -2  10 -33     5855.31     5690.57    702.36 o 
 -10  11 -33     2622.87     2014.96    812.15 o 
  -7  11 -33     2788.41     2659.95    655.46 o 
  -4  11 -33     8004.25     7058.81    876.88 o 
  -1  11 -33    11707.90    10634.96    859.80 o 
  -9  12 -33     3644.19     3331.09    804.09 o 
  -6  12 -33     1456.36     1238.50    599.35 o 
  -3  12 -33    10260.87    10058.25    866.03 o 
 -11  13 -33     2743.83     3256.18   1003.71 o 
  -8  13 -33     2164.10     1832.32    773.10 o 
  -5  13 -33     1699.52     1017.60    546.59 o 
  -2  13 -33     5027.42     4524.58    628.95 o 
 -13  14 -33      446.57     -456.90   1176.43 o 
 -10  14 -33     1099.87      997.37    961.97 o 
  -7  14 -33     1035.20      636.88    701.67 o 
  -4  14 -33     1742.63     1156.38    735.27 o 
  -1  14 -33      670.57      331.68    936.50 o 
 -12  15 -33     4545.62     3031.64    968.36 o 
  -9  15 -33     5924.35     8181.80   1126.91 o 
  -6  15 -33     1502.73     1399.27    816.89 o 
  -3  15 -33     4561.66     4733.02   1450.90 o 
 -14  16 -33      398.81     -718.13    935.52 o 
 -11  16 -33      928.06      742.53    937.63 o 
  -8  16 -33      194.14      611.06   1285.60 o 
  -5  16 -33     2912.30     2700.39    793.57 o 
 -13  17 -33      872.39      528.13   1585.67 o 
 -10  17 -33     3299.69     3710.08   1229.41 o 
  -7  17 -33     7713.83     8081.21   1159.10 o 
  -9  18 -33     1381.92      574.06    801.52 o 
  -1   1 -32     3124.31     1146.55    692.87 o 
   0   2 -32    21682.95    21104.81   1663.62 o 
  -2   3 -32     2404.69     2295.85    704.01 o 
  -4   4 -32     3406.64     4245.08   1468.29 o 
  -1   4 -32    19908.47    22085.70   1200.09 o 
  -3   5 -32      133.22     -458.03    505.71 o 
   0   5 -32    54930.19    60279.26   2703.93 o 
  -5   6 -32     4152.52     5224.57    697.44 o 
  -2   6 -32     5247.02     4713.35    674.68 o 
  -7   7 -32    39332.39    45252.89   3235.41 o 
  -4   7 -32     7921.50     8228.60    860.75 o 
  -1   7 -32     3655.94     3544.02    725.02 o 
  -6   8 -32     2225.48     1773.05    550.82 o 
  -3   8 -32    16177.41    17687.44   1072.35 o 
   0   8 -32     1612.03     1521.45   1234.29 o 
  -8   9 -32     8901.20    10296.96    869.97 o 
  -5   9 -32     8660.13     8438.47    790.72 o 
  -2   9 -32     1729.84     1149.97    499.90 o 
 -10  10 -32     5551.04     4820.64   1021.02 o 
  -7  10 -32     1493.55     1484.35    535.95 o 
  -4  10 -32    10823.70    11636.50    882.54 o 
  -1  10 -32     5064.66     5406.60   1152.34 o 
  -9  11 -32    11828.01    10914.57    989.21 o 
  -6  11 -32      795.31      672.56    549.51 o 
  -3  11 -32    12527.45    13988.16    989.41 o 
   0  11 -32     1596.20      802.25   1731.10 o 
 -11  12 -32     1308.77      668.34    828.58 o 
  -8  12 -32     6960.67     6076.95    775.35 o 
  -5  12 -32      751.77      311.13    573.19 o 
  -2  12 -32     1123.67       18.83    793.59 o 
 -13  13 -32     9025.18    12393.07   3114.52 o 
 -10  13 -32     2729.98     1101.19    804.63 o 
  -7  13 -32     2731.68     1329.89    643.94 o 
  -4  13 -32     1106.06     1144.21    450.74 o 
  -1  13 -32      315.85      557.03    349.56 o 
 -12  14 -32     2754.64     1113.58    804.79 o 
  -9  14 -32     3863.43     5033.63   1025.62 o 
  -6  14 -32     7908.16     8498.32   1109.80 o 
  -3  14 -32    14549.68    12655.73   1234.90 o 
   0  14 -32    10708.03     8160.71   1655.91 o 
 -14  15 -32     2331.71     1966.70   1469.60 o 
 -11  15 -32      392.36     -254.20    846.34 o 
  -8  15 -32     4618.93     4289.91    991.43 o 
  -5  15 -32      885.68     1410.39    695.23 o 
  -2  15 -32      344.80     -958.98    965.22 o 
 -16  16 -32     2441.47        0.00   1613.90 o 
 -13  16 -32     1294.34      477.20    848.14 o 
 -10  16 -32     4207.33     2969.63    828.51 o 
  -7  16 -32      797.71     -410.45    808.58 o 
  -4  16 -32     3378.56     1809.24    827.06 o 
 -15  17 -32     2643.54     1487.87   1605.45 o 
 -12  17 -32      296.28     1415.41    969.51 o 
  -9  17 -32      703.98     -806.91    952.63 o 
  -6  17 -32     1166.09      -55.50    658.31 o 
 -11  18 -32     8572.46     7030.13   1700.76 o 
  -8  18 -32     5169.40     7030.07   1267.36 o 
  -1   3 -31    16016.05    15518.39    928.51 o 
  -3   4 -31     3425.14     4601.30    639.89 o 
  -2   5 -31     9102.31     8460.15    708.09 o 
  -4   6 -31     6262.86     7016.95    695.43 o 
  -1   6 -31     1158.30     1046.13    546.19 o 
  -6   7 -31     8308.16     8298.72    806.44 o 
  -3   7 -31    20598.92    22279.95   1190.11 o 
  -5   8 -31      955.47     -254.14    547.91 o 
  -2   8 -31     8945.07     9784.09    977.04 o 
  -7   9 -31     3879.53     3732.97    575.46 o 
  -4   9 -31     2034.13     2215.91    550.47 o 
  -1   9 -31        3.79     -332.56    414.20 o 
  -9  10 -31      595.04      179.71    582.16 o 
  -6  10 -31     2655.60     1996.51    644.92 o 
  -3  10 -31     5303.54     7260.79    751.69 o 
  -8  11 -31     4048.54     2157.22    560.86 o 
  -5  11 -31      179.02      364.59    534.26 o 
  -2  11 -31     5425.10     4812.12    614.93 o 
 -10  12 -31     7153.80     8344.87    939.36 o 
  -7  12 -31     1867.27     1201.55    766.85 o 
  -4  12 -31     2649.11     1651.19    538.24 o 
  -1  12 -31     5439.22     6198.10    980.48 o 
 -12  13 -31     4801.60     4589.62    932.02 o 
  -9  13 -31     5444.15     4744.19    870.13 o 
  -6  13 -31       86.77     -128.01    548.73 o 
  -3  13 -31     2368.73     2364.49    678.23 o 
 -11  14 -31     2530.65     1005.70    754.95 o 
  -8  14 -31      372.54     -161.37    976.00 o 
  -5  14 -31      165.03     -269.40    640.94 o 
  -2  14 -31     4691.40     5615.94    682.22 o 
 -13  15 -31     4212.87     3487.83   1013.15 o 
 -10  15 -31     1789.02     1443.90    849.54 o 
  -7  15 -31     1016.68      589.50    772.97 o 
  -4  15 -31     1451.03     1410.74    588.41 o 
  -1  15 -31     3454.49     1384.84   1128.53 o 
 -15  16 -31     4479.18     4632.56   1180.36 o 
 -12  16 -31     3671.57     2694.11   1162.15 o 
  -9  16 -31     1679.99     1484.57    675.62 o 
  -6  16 -31     4897.46     4998.24   1852.73 o 
  -3  16 -31     5538.12     3412.44   1241.11 o 
 -14  17 -31      901.72     2528.90   1245.98 o 
 -11  17 -31     2118.27     2621.65    918.37 o 
  -8  17 -31      860.39      739.78    843.22 o 
  -5  17 -31     2053.54     2428.48    559.39 o 
 -13  18 -31     2308.36     1464.66   1134.46 o 
 -10  18 -31     1334.80      685.42   1213.11 o 
  -7  18 -31      632.31     1158.94    812.34 o 
 -12  19 -31      244.74      829.73   1348.81 o 
  -9  19 -31      355.81      693.19    920.65 o 
   0   0 -30   326066.09   364562.75  18279.49 o 
  -1   2 -30     2408.11     1620.38    851.76 o 
  -3   3 -30   103574.47   110731.21   4311.55 o 
   0   3 -30    16906.94    16762.54   1341.03 o 
  -2   4 -30     5758.09     6281.25    766.50 o 
  -4   5 -30    10501.61    11847.09    813.49 o 
  -1   5 -30     4889.20     5084.10    585.48 o 
  -6   6 -30     6515.93     6034.45   1043.80 o 
  -3   6 -30     7893.52     8574.79    685.42 o 
   0   6 -30    30064.79    26680.05   1759.42 o 
  -5   7 -30     2740.64     3494.42    624.29 o 
  -2   7 -30     2524.71     2481.08    555.32 o 
  -7   8 -30     2497.83     3131.78    574.14 o 
  -4   8 -30     2685.75     2155.08    531.20 o 
  -1   8 -30     1900.71     2248.80    529.62 o 
  -9   9 -30     3300.90     1863.71    892.11 o 
  -6   9 -30      450.84     -221.14    495.67 o 
  -3   9 -30    17714.33    17379.80    985.50 o 
   0   9 -30     9757.43     7187.64   1023.21 o 
  -8  10 -30      413.06     1430.36    579.42 o 
  -5  10 -30     1158.94     1564.16    553.80 o 
  -2  10 -30     6809.25     6906.86    673.26 o 
 -10  11 -30    10970.90    10632.93    855.16 o 
  -7  11 -30     9319.50     9119.84    731.80 o 
  -4  11 -30    12150.18    11500.01    830.24 o 
  -1  11 -30    13537.97    15154.49    969.82 o 
 -12  12 -30     4724.24     5562.66   1282.46 o 
  -9  12 -30     3133.87     2643.62    836.28 o 
  -6  12 -30     2094.24     1593.29    434.35 o 
  -3  12 -30     3735.61     3079.82    679.00 o 
   0  12 -30    13806.01    13669.84   2455.91 o 
 -11  13 -30      902.34      948.36    741.84 o 
  -8  13 -30     2647.45     3125.94    844.23 o 
  -5  13 -30    12167.05    12962.56   1080.75 o 
  -2  13 -30     7909.79     8202.22    822.84 o 
 -13  14 -30     4391.97     4230.46    943.39 o 
 -10  14 -30     9015.49     8167.23   1100.26 o 
  -7  14 -30     3014.02     1725.61    612.43 o 
  -4  14 -30     1925.35      689.62    937.00 o 
  -1  14 -30    11051.46    11337.61   1766.98 o 
 -15  15 -30    12979.39     9598.92   1884.36 o 
 -12  15 -30     3343.33     1998.76    880.25 o 
  -9  15 -30     3149.46     2217.11    798.92 o 
  -6  15 -30     6640.58     6076.83    796.40 o 
  -3  15 -30     3071.98     3167.28    576.06 o 
   0  15 -30     3874.37      604.96   3585.37 o 
 -14  16 -30      531.73      190.90    920.85 o 
 -11  16 -30     4506.00     4934.49   1059.54 o 
  -8  16 -30     1597.52      257.55    811.39 o 
  -5  16 -30     1039.04     1473.01    501.57 o 
  -2  16 -30     2030.50     1602.86   1098.60 o 
 -16  17 -30     2439.34     1839.55   1328.89 o 
 -13  17 -30     2899.95     1475.81   1010.17 o 
 -10  17 -30     1771.51     1543.89    783.14 o 
  -7  17 -30      734.03      842.20    762.16 o 
  -4  17 -30     2158.31     -362.33   1196.23 o 
 -15  18 -30     2837.85     6020.29   1511.02 o 
 -12  18 -30     7056.28     4887.49   1138.91 o 
  -9  18 -30     1244.00      734.67   1200.34 o 
  -6  18 -30     5478.92     5257.22    494.07 o 
 -14  19 -30     4184.30     3560.26   1256.25 o 
 -11  19 -30      201.81      960.21   1256.16 o 
  -8  19 -30     1157.56     1613.86    812.35 o 
  -2   3 -29     1787.02     1863.14    498.16 o 
  -1   4 -29    18618.54    18036.51    995.29 o 
  -3   5 -29     3506.01     3875.41    546.12 o 
  -5   6 -29       97.64      -80.40    506.75 o 
  -2   6 -29     1184.50      371.23    524.40 o 
  -4   7 -29    13708.72    14673.69    829.18 o 
  -1   7 -29     2204.61     1222.78    560.61 o 
  -6   8 -29     8318.19     7908.83    723.72 o 
  -3   8 -29     8802.58     9398.49    765.88 o 
  -8   9 -29     2639.64     2085.29    598.09 o 
  -5   9 -29     6275.70     5723.27    740.42 o 
  -2   9 -29    10554.95    10095.25    804.87 o 
  -7  10 -29      861.26      322.64    514.90 o 
  -4  10 -29     8148.90     7202.81    885.59 o 
  -1  10 -29     8124.11     8477.10    732.67 o 
  -9  11 -29     8118.00     7951.05    760.94 o 
  -6  11 -29     2385.45     2517.64    605.68 o 
  -3  11 -29      189.98     -455.49    455.49 o 
 -11  12 -29    12339.24    12311.34   1205.75 o 
  -8  12 -29     5569.25     4481.75   1057.46 o 
  -5  12 -29     6288.26     6141.08    776.74 o 
  -2  12 -29     9938.55    10061.45    833.76 o 
 -10  13 -29     7377.63     8668.79   1017.13 o 
  -7  13 -29     1990.71     1889.89    718.97 o 
  -4  13 -29     1411.41     1429.53    482.37 o 
  -1  13 -29     2624.68     2007.52    503.01 o 
 -12  14 -29    10172.57    10576.46   1450.39 o 
  -9  14 -29     2495.11      501.94    910.65 o 
  -6  14 -29       99.87      996.66    680.36 o 
  -3  14 -29     1357.24     1215.20    705.33 o 
 -14  15 -29      686.74      880.93    858.37 o 
 -11  15 -29     7058.26     6303.00   1310.27 o 
  -8  15 -29     3027.84     2748.66   1267.94 o 
  -5  15 -29     7708.21     5985.74   1265.88 o 
  -2  15 -29      493.42     2234.89   1644.64 o 
 -13  16 -29     8331.96     7316.88   1228.99 o 
 -10  16 -29      456.59      482.21    741.02 o 
  -7  16 -29     2301.92     1947.07   1170.99 o 
  -4  16 -29     3011.03     2968.93    952.21 o 
  -1  16 -29     1693.72     3275.19   1656.01 o 
 -15  17 -29     8201.41     9363.18   1554.21 o 
 -12  17 -29     2288.71     3316.11   1007.21 o 
  -9  17 -29     5359.67     4864.93    932.37 o 
  -6  17 -29      279.44      113.55    794.23 o 
  -3  17 -29      495.47    -1330.11   1330.11 o 
 -17  18 -29      373.86     1962.06   1533.89 o 
 -14  18 -29     3247.06     1730.08    935.45 o 
 -11  18 -29     1803.21     1784.90   1658.75 o 
  -8  18 -29     2015.49     2132.83    762.66 o 
  -5  18 -29      703.30    -1182.53   1197.43 o 
 -16  19 -29        6.15      359.58   1236.11 o 
 -13  19 -29      353.00     1762.67   1256.83 o 
 -10  19 -29     2066.95      231.45    642.14 o 
  -7  19 -29      169.84     -278.05    278.05 o 
 -12  20 -29     1606.04      530.78    834.18 o 
  -9  20 -29     5755.22     5901.81    844.92 o 
   0   1 -28     2363.92     1869.80    798.15 o 
  -2   2 -28     8192.48     7137.23    923.28 o 
  -1   3 -28      820.36      585.01    473.02 o 
  -3   4 -28    18135.79    18061.45    915.94 o 
   0   4 -28     7563.87     8619.75    952.84 o 
  -5   5 -28    45056.71    49863.69   2307.24 o 
  -2   5 -28     1652.50     1419.67    659.59 o 
  -4   6 -28     3127.87     2560.17    547.12 o 
  -1   6 -28    16129.44    16288.28    822.42 o 
  -6   7 -28    20574.58    22351.55   1110.70 o 
  -3   7 -28    29735.26    31487.34   1223.19 o 
   0   7 -28    29376.95    35300.64   2790.73 o 
  -8   8 -28     3084.61     2765.80    991.47 o 
  -5   8 -28     1934.65     2559.25    598.45 o 
  -2   8 -28    25225.30    25148.71   1119.05 o 
  -7   9 -28     6158.63     5365.02    681.29 o 
  -4   9 -28     5574.92     4886.31    580.00 o 
  -1   9 -28    15609.96    16039.75    893.71 o 
  -9  10 -28     4258.35     3682.08    573.41 o 
  -6  10 -28     9765.79     9142.95    731.45 o 
  -3  10 -28    15154.28    16079.22    888.20 o 
   0  10 -28     6777.03     6896.62   1029.91 o 
 -11  11 -28     7168.59     8111.74   1334.67 o 
  -8  11 -28    18443.41    19182.21   1052.67 o 
  -5  11 -28    27622.24    29450.62   1433.31 o 
  -2  11 -28    12409.97    12304.20    804.67 o 
 -10  12 -28     1406.20      209.84    614.81 o 
  -7  12 -28     1582.16     -351.90    501.52 o 
  -4  12 -28      357.45      350.66    444.87 o 
  -1  12 -28     5024.64     5295.69    839.69 o 
 -12  13 -28    10236.85     8330.04    978.07 o 
  -9  13 -28      298.40     -127.49    720.70 o 
  -6  13 -28     1816.94     1977.72    581.26 o 
  -3  13 -28      703.44     1194.11    548.07 o 
   0  13 -28     7640.42     8533.03   2318.24 o 
 -14  14 -28     2948.19     2431.73   2892.08 o 
 -11  14 -28     2542.10     4578.30   1865.16 o 
  -8  14 -28    23887.80    24206.73   1817.36 o 
  -5  14 -28    13283.54    14168.00   1134.36 o 
  -2  14 -28      964.25     1213.48    616.26 o 
 -13  15 -28     4995.56     3432.67    928.10 o 
 -10  15 -28     1074.12     1937.02    700.71 o 
  -7  15 -28     4946.80     5420.46   1626.04 o 
  -4  15 -28     5875.74     5643.34    778.82 o 
  -1  15 -28     3740.38     3060.43   1226.53 o 
 -15  16 -28      316.21     1729.77    974.07 o 
 -12  16 -28     5270.24     3856.14   1115.40 o 
  -9  16 -28     2711.50      620.94    756.63 o 
  -6  16 -28     2889.30     2615.58    724.59 o 
  -3  16 -28     2356.27     1523.56   1278.20 o 
   0  16 -28     5103.58     3494.34   1606.98 o 
 -17  17 -28     2008.14      984.19   1233.03 o 
 -14  17 -28     1110.75      796.42    850.72 o 
 -11  17 -28     7230.69     4227.48   2712.24 o 
  -8  17 -28     4369.17     3659.80    711.63 o 
  -5  17 -28     1877.48     1802.15    920.01 o 
  -2  17 -28     2095.85     1683.40   1467.04 o 
 -16  18 -28      100.99      492.31    904.63 o 
 -13  18 -28     7149.84     6521.68   1009.86 o 
 -10  18 -28    13772.19    15265.98   1926.92 o 
  -7  18 -28     7044.36     5460.54   1055.40 o 
  -4  18 -28     5987.88     4772.07   1233.22 o 
 -15  19 -28     5818.46     4481.91   1253.93 o 
 -12  19 -28     4601.41     3316.98    828.64 o 
  -9  19 -28     2605.51     2103.87    733.29 o 
  -6  19 -28     1856.94     -191.77   1912.95 o 
 -14  20 -28     4125.07     2583.60   2009.32 o 
 -11  20 -28     3658.39     -254.81   2448.00 o 
  -8  20 -28     1063.45      659.84    633.63 o 
  -1   2 -27    17296.44    18164.61    883.55 o 
  -2   4 -27    55960.19    59041.74   1697.93 o 
  -4   5 -27    23813.58    24014.47    964.70 o 
  -1   5 -27      736.94      344.17    418.24 o 
  -3   6 -27     3945.00     3742.19    559.81 o 
  -5   7 -27    11817.91    13646.01    782.51 o 
  -2   7 -27      854.92      969.25    541.73 o 
  -7   8 -27      568.51      310.75    538.64 o 
  -4   8 -27    47095.06    47033.84   1712.38 o 
  -1   8 -27    43768.20    45399.36   1618.41 o 
  -6   9 -27    12623.42    12700.97    849.01 o 
  -3   9 -27     3667.75     3456.05    603.16 o 
  -8  10 -27    19656.94    19489.81   1105.92 o 
  -5  10 -27      215.66     -265.66    545.20 o 
  -2  10 -27     2583.18     2918.06    461.14 o 
 -10  11 -27     3847.35     2567.80    629.65 o 
  -7  11 -27     1630.13     1735.27    534.71 o 
  -4  11 -27     6193.44     6478.22    608.52 o 
  -1  11 -27      585.08      112.16    446.68 o 
  -9  12 -27     6979.01     7803.63    854.59 o 
  -6  12 -27     3373.18     3445.70    662.86 o 
  -3  12 -27     5185.04     4579.37    762.99 o 
 -11  13 -27     1985.29     2160.33    769.48 o 
  -8  13 -27     8918.47     7779.38    860.71 o 
  -5  13 -27     6697.68     6168.22   1069.84 o 
  -2  13 -27     5552.09     6661.09    719.01 o 
 -13  14 -27     1424.34     1085.39    811.39 o 
 -10  14 -27      732.00     1577.05    683.61 o 
  -7  14 -27     3947.97     3978.81    840.22 o 
  -4  14 -27     9796.90     9501.25   1320.63 o 
  -1  14 -27     2629.06     3160.91   1091.72 o 
 -12  15 -27    10895.99    10233.26   1206.58 o 
  -9  15 -27     8075.11     6834.48    906.23 o 
  -6  15 -27     2859.28     2515.73    892.81 o 
  -3  15 -27    21819.26    21656.28   1862.72 o 
 -14  16 -27      416.98      867.19    927.06 o 
 -11  16 -27     1748.06     1867.23    725.76 o 
  -8  16 -27     7747.60     6678.52   1469.46 o 
  -5  16 -27     3321.37     2751.60    564.40 o 
  -2  16 -27      517.60      229.05   1106.39 o 
 -16  17 -27     8505.50     7372.20   1173.26 o 
 -13  17 -27     9254.41     8237.70   1454.61 o 
 -10  17 -27    12714.13     9863.62   1526.55 o 
  -7  17 -27     4623.05     5122.39    740.81 o 
  -4  17 -27     5626.19     4538.72   1418.96 o 
  -1  17 -27     3842.72     2358.68   1356.33 o 
 -15  18 -27     9649.37     8449.92   1207.62 o 
 -12  18 -27     6231.63     4971.16    980.19 o 
  -9  18 -27     2160.28      729.09    549.93 o 
  -6  18 -27      424.75      677.27    818.20 o 
  -3  18 -27     7098.26     4812.52   1414.33 o 
 -17  19 -27      105.76      390.05   1030.01 o 
 -14  19 -27     1083.22      747.91    887.82 o 
 -11  19 -27     4448.63     2449.26    769.73 o 
  -8  19 -27      229.88      -29.62    642.53 o 
  -5  19 -27      691.71      916.20   1722.86 o 
 -16  20 -27     4024.26     4567.71   1378.82 o 
 -13  20 -27     2356.67     1646.43   1170.99 o 
 -10  20 -27     1818.83     1644.31    614.78 o 
 -12  21 -27     3147.82     2612.07    844.69 o 
  -9  21 -27     2975.54     2794.58    812.38 o 
  -1   1 -26    12348.49    12232.85   1052.21 o 
   0   2 -26    22960.95    22821.82   1235.69 o 
  -2   3 -26     1092.56     1146.10    452.01 o 
  -4   4 -26    51865.23    53950.36   2349.97 o 
  -1   4 -26    12824.96    14305.97    791.46 o 
  -3   5 -26    17853.54    19245.83    910.43 o 
   0   5 -26    47054.61    52677.63   2266.39 o 
  -5   6 -26     6283.43     6359.14    578.31 o 
  -2   6 -26     3369.41     3154.43    591.10 o 
  -7   7 -26    33931.55    35836.61   1840.56 o 
  -4   7 -26    29192.93    29898.79   1212.46 o 
  -1   7 -26    19492.41    19885.83    889.73 o 
  -6   8 -26     3771.02     4469.26    566.34 o 
  -3   8 -26     8086.54     8032.98    659.67 o 
   0   8 -26     8591.29     9902.94    904.89 o 
  -8   9 -26    26265.74    24456.99   1196.61 o 
  -5   9 -26    32432.70    32183.07   1287.16 o 
  -2   9 -26     5715.84     6023.38    550.49 o 
 -10  10 -26     7242.06     4975.94   1646.62 o 
  -7  10 -26     6207.72     6735.21    673.32 o 
  -4  10 -26     3191.70     3863.96    598.84 o 
  -1  10 -26     1893.34     1776.57    465.86 o 
  -9  11 -26    12427.09    12730.71    988.28 o 
  -6  11 -26    14294.03    14075.01   1098.70 o 
  -3  11 -26    12323.52    12801.27    785.63 o 
   0  11 -26    49023.84    46277.66   2455.43 o 
 -11  12 -26     7890.20     7855.19    898.39 o 
  -8  12 -26     1758.16     2370.30    745.98 o 
  -5  12 -26     3188.22     2774.38    693.38 o 
  -2  12 -26     5104.33     5349.40    667.72 o 
 -13  13 -26     1005.37     1537.29   1192.71 o 
 -10  13 -26      454.38     -859.19    859.19 o 
  -7  13 -26     5430.63     5051.76   1443.14 o 
  -4  13 -26     2410.26     3088.73    529.03 o 
  -1  13 -26     7953.79     5263.11   1067.90 o 
 -12  14 -26    11975.49    11530.73   1685.74 o 
  -9  14 -26     1043.30     1571.67    888.84 o 
  -6  14 -26    18924.88    17717.74   1481.76 o 
  -3  14 -26    13339.63    13774.40   1006.19 o 
   0  14 -26    25225.40    29134.07   2911.08 o 
 -14  15 -26     1587.70     1933.80    882.40 o 
 -11  15 -26     5712.48     5059.17   1189.84 o 
  -8  15 -26     2154.14     2294.70    724.07 o 
  -5  15 -26     7886.48     9192.40   1041.65 o 
  -2  15 -26     2588.26      706.84    975.78 o 
 -16  16 -26     8230.73     9288.55   2432.00 o 
 -13  16 -26     6168.38     4870.65    964.54 o 
 -10  16 -26     2900.63      816.20    956.07 o 
  -7  16 -26     3839.36     2929.75   1001.65 o 
  -4  16 -26     5749.45     3391.87   1168.78 o 
  -1  16 -26      862.21     1018.65   1066.45 o 
 -15  17 -26     5070.99     5185.13   1652.45 o 
 -12  17 -26     4019.37     2866.03   1213.78 o 
  -9  17 -26     7869.39     7803.90    948.03 o 
  -6  17 -26    14644.98    10571.12   1511.16 o 
  -3  17 -26      493.35      250.00   1256.49 o 
   0  17 -26     4512.19     1169.86   2924.66 o 
 -17  18 -26     1662.46     4494.01   1647.91 o 
 -14  18 -26    10228.70     8449.89   1982.99 o 
 -11  18 -26     1541.27     1348.34    663.40 o 
  -8  18 -26    10398.63     9512.53   1672.68 o 
  -5  18 -26     3679.39     3186.16   1358.49 o 
  -2  18 -26      644.27       34.53   1183.54 o 
 -19  19 -26    15314.93     8775.78   3271.96 o 
 -16  19 -26     3116.29     3106.08   1425.23 o 
 -13  19 -26     5392.02     3670.26   1011.06 o 
 -10  19 -26     5003.06     3501.37    816.55 o 
  -7  19 -26     2940.18     2876.65   1150.95 o 
  -4  19 -26     2386.03     4042.23   1560.49 o 
 -15  20 -26     2880.78      692.75   1200.83 o 
 -12  20 -26     4237.78     4289.28   1650.84 o 
  -9  20 -26    11921.32    11360.83    978.17 o 
  -6  20 -26    11813.38     7651.19   1829.41 o 
 -14  21 -26     4183.74     3659.85   1018.36 o 
 -11  21 -26     2826.98     3456.67   1100.63 o 
  -8  21 -26     1986.37     3531.06   2469.58 o 
  -1   3 -25     9946.83     9546.60    641.79 o 
  -3   4 -25    25548.96    25832.26   1019.32 o 
  -2   5 -25     4640.33     4840.77    761.18 o 
  -4   6 -25     9881.64     9079.21    646.83 o 
  -1   6 -25      211.19     -279.38    521.52 o 
  -6   7 -25     8351.72     8966.11    624.47 o 
  -3   7 -25    16379.47    16338.57    844.42 o 
  -5   8 -25       60.67      207.85    411.80 o 
  -2   8 -25     3495.90     3582.80    747.24 o 
  -7   9 -25     2688.01     2532.12    534.43 o 
  -4   9 -25     1673.22      133.59    435.53 o 
  -1   9 -25    12700.15    12512.44    695.76 o 
  -9  10 -25     8940.73     8913.04    747.62 o 
  -6  10 -25     5134.28     4773.03    993.31 o 
  -3  10 -25     8100.19     7974.59    988.70 o 
  -8  11 -25     1796.32     1586.34    693.71 o 
  -5  11 -25     5426.99     6853.20    609.36 o 
  -2  11 -25    13439.55    13596.14    749.28 o 
 -10  12 -25     2301.32     1686.55    790.14 o 
  -7  12 -25     9419.09     6729.35   1093.03 o 
  -4  12 -25     1786.13     1649.61    532.57 o 
  -1  12 -25      821.72      673.39    483.97 o 
 -12  13 -25     8485.44     9805.38   1037.26 o 
  -9  13 -25     2476.14     1451.38    666.60 o 
  -6  13 -25      126.07      418.94    445.15 o 
  -3  13 -25    16461.77    17077.09   1053.22 o 
 -11  14 -25     4227.66     3247.83    828.65 o 
  -8  14 -25     7338.67     6681.92   1448.24 o 
  -5  14 -25     2568.63     1006.59    809.21 o 
  -2  14 -25    15692.56    16209.83   1469.35 o 
 -13  15 -25     6866.84     8608.54   1507.84 o 
 -10  15 -25       56.11     -498.40    524.67 o 
  -7  15 -25     4074.88     3194.50    680.61 o 
  -4  15 -25     3937.86     3792.02    486.72 o 
  -1  15 -25     6750.33     5825.61   1441.61 o 
 -15  16 -25     7764.01     7022.14   1657.81 o 
 -12  16 -25    13570.08    12926.57   1487.97 o 
  -9  16 -25     4120.74     2891.10    981.06 o 
  -6  16 -25      450.17     1175.45    779.98 o 
  -3  16 -25     3697.62     4090.80   1242.50 o 
 -14  17 -25     3093.88     2819.09    991.55 o 
 -11  17 -25     2632.36     3209.12    841.48 o 
  -8  17 -25     4024.96     2459.39   1285.07 o 
  -5  17 -25     3704.69     1351.84   2119.59 o 
  -2  17 -25    10908.04    12303.15   1657.61 o 
 -16  18 -25     4661.21     3655.84   3617.92 o 
 -13  18 -25      849.01     -584.57   1367.99 o 
 -10  18 -25     3079.11     2198.37   1006.85 o 
  -7  18 -25     1555.34     1092.49    868.10 o 
  -4  18 -25      486.58     -743.33   1013.77 o 
  -1  18 -25     1732.47     2943.06   1403.75 o 
 -18  19 -25     1385.96      -15.65   1264.30 o 
 -15  19 -25      441.76      192.07    884.59 o 
 -12  19 -25     2335.91     2172.45   1987.60 o 
  -9  19 -25     3569.36     2431.64    546.48 o 
  -6  19 -25       25.76     -791.96   1026.65 o 
  -3  19 -25      866.48     -294.56   1447.58 o 
 -17  20 -25     2923.20     2112.18   1873.88 o 
 -14  20 -25     2606.90     2647.98   1923.63 o 
 -11  20 -25     1007.14      586.83   1082.91 o 
  -8  20 -25      493.72     -187.90    519.52 o 
  -5  20 -25      761.69      632.28   1597.61 o 
 -16  21 -25     3380.93     4935.66   1965.25 o 
 -13  21 -25      395.40      694.36    628.47 o 
 -10  21 -25     5856.49     4991.91    708.50 o 
  -7  21 -25      449.78    -2003.76   2003.76 o 
 -12  22 -25     4453.87     4438.34    708.28 o 
   0   0 -24   167873.84   174066.20   9519.07 o 
  -1   2 -24     8644.13     9001.18    755.04 o 
  -3   3 -24    41203.82    41500.29   1940.17 o 
   0   3 -24    42333.66    43978.38   1750.83 o 
  -2   4 -24    42747.21    44938.60   1346.03 o 
  -4   5 -24     4102.86     4480.82    564.32 o 
  -1   5 -24    15527.62    16579.18    797.47 o 
  -6   6 -24     9350.43     9807.66    958.61 o 
  -3   6 -24     2615.18     2746.15    611.18 o 
   0   6 -24     8731.89     9521.67    847.15 o 
  -5   7 -24     7870.34     7911.97    585.62 o 
  -2   7 -24     4603.63     5566.18    499.81 o 
  -7   8 -24    15857.19    16489.70    941.38 o 
  -4   8 -24     7205.91     7525.30    626.88 o 
  -1   8 -24    12309.85    13599.78    721.98 o 
  -9   9 -24     7198.41     6716.95    887.39 o 
  -6   9 -24     1287.59     1308.24    513.46 o 
  -3   9 -24     4675.79     6084.69    620.09 o 
   0   9 -24     6078.13     6909.16    773.14 o 
  -8  10 -24     6136.48     5420.15    563.16 o 
  -5  10 -24     2976.52     3003.60    445.40 o 
  -2  10 -24     7743.78     8045.69    559.18 o 
 -10  11 -24    26103.56    26056.01   1366.08 o 
  -7  11 -24     8720.71     8776.99    668.28 o 
  -4  11 -24     9578.28    10029.28    613.63 o 
  -1  11 -24    26693.98    27892.39   1020.61 o 
 -12  12 -24     1132.81     1650.40    975.24 o 
  -9  12 -24     5116.17     6072.76   1114.10 o 
  -6  12 -24     2223.41     2329.05    547.08 o 
  -3  12 -24      698.87      393.99    495.39 o 
   0  12 -24      649.40     -699.32   1408.06 o 
 -11  13 -24     9431.65     9302.73   1044.35 o 
  -8  13 -24    10930.57    11517.29   1019.81 o 
  -5  13 -24    28922.59    29131.95   1774.53 o 
  -2  13 -24     9163.64     9109.63    686.66 o 
 -13  14 -24    44265.48    45506.53   3047.08 o 
 -10  14 -24     5946.80     7945.02    895.84 o 
  -7  14 -24    12093.89    11828.02   1068.32 o 
  -4  14 -24    26077.43    28439.41   1433.62 o 
  -1  14 -24    22762.39    23421.93   1704.60 o 
 -15  15 -24     7805.21    10063.82   2697.41 o 
 -12  15 -24     4333.27     4519.64    985.78 o 
  -9  15 -24     1904.78     1507.81    772.32 o 
  -6  15 -24     7113.69     8573.35   1354.84 o 
  -3  15 -24    14424.11    15348.32   1515.11 o 
   0  15 -24    12220.82    12850.74   2125.04 o 
 -14  16 -24     4491.34     2220.59   1635.65 o 
 -11  16 -24     5374.08     4239.59   1014.60 o 
  -8  16 -24     3776.26     4798.03   1131.94 o 
  -5  16 -24     2021.33     2138.44    372.14 o 
  -2  16 -24      405.70      918.49   1072.13 o 
 -16  17 -24     3366.52     1836.72   1317.04 o 
 -13  17 -24     7627.83     7925.36   1172.50 o 
 -10  17 -24      853.23     2016.50    966.89 o 
  -7  17 -24     2806.59     2165.20    572.48 o 
  -4  17 -24     2487.26       24.69   1285.63 o 
  -1  17 -24     4099.22     1640.04   1231.65 o 
 -18  18 -24     6104.74     3856.34   2220.64 o 
 -15  18 -24    27260.02    31059.50   3749.72 o 
 -12  18 -24     8136.90     7963.61   1339.33 o 
  -9  18 -24     1113.92     1614.25    618.47 o 
  -6  18 -24    19430.86    19016.25   1898.32 o 
  -3  18 -24     6323.21     5461.67   1540.23 o 
   0  18 -24     3620.00     3043.75   2458.83 o 
 -17  19 -24     1941.33      972.96   1487.94 o 
 -14  19 -24     8484.32     5540.32   1743.90 o 
 -11  19 -24    16646.80    14511.55   2299.28 o 
  -8  19 -24    10494.15    10475.87    956.38 o 
  -5  19 -24     5535.25     4938.16   1396.13 o 
  -2  19 -24     2530.55     2635.32   1379.31 o 
 -19  20 -24     2959.60     1162.10   1232.23 o 
 -16  20 -24     2132.11      -10.96   1266.49 o 
 -13  20 -24     4292.65     4441.56   1138.60 o 
 -10  20 -24      762.90      -64.98    604.58 o 
  -7  20 -24     1592.61     2930.26   1187.68 o 
  -4  20 -24      548.88     -301.86   1402.99 o 
 -18  21 -24     1151.44      954.49   1859.41 o 
 -15  21 -24     4620.12     4820.27   1765.63 o 
 -12  21 -24     5946.65     5867.98    872.46 o 
  -9  21 -24     7114.30     7563.46    803.67 o 
  -6  21 -24        1.28    -2157.69   2366.59 o 
 -14  22 -24     3972.79     3439.44   1427.43 o 
 -11  22 -24     7175.33     6794.04    871.43 o 
  -8  22 -24     5982.52     4592.91   2123.14 o 
  -2   3 -23    15808.02    16378.95    802.69 o 
  -1   4 -23     8503.05     8236.23    591.92 o 
  -3   5 -23    16953.39    19447.70   1024.31 o 
  -5   6 -23    27899.33    28167.60   1052.54 o 
  -2   6 -23    12123.91    11882.00    606.61 o 
  -4   7 -23    19649.69    18852.19    810.20 o 
  -1   7 -23     3418.35     3038.20    421.51 o 
  -6   8 -23     4097.81     4269.10    565.35 o 
  -3   8 -23      977.82     1346.75    396.35 o 
  -8   9 -23    17702.07    18940.62    889.57 o 
  -5   9 -23     2299.34     1693.92    403.64 o 
  -2   9 -23    35401.64    34542.90   1091.69 o 
  -7  10 -23    25296.28    25685.35   1034.51 o 
  -4  10 -23     3448.31     3693.79    493.30 o 
  -1  10 -23    27665.57    27905.11   1057.03 o 
  -9  11 -23     2849.49     3862.65   1171.65 o 
  -6  11 -23     1511.78     1208.48    452.91 o 
  -3  11 -23      104.84     -277.01    366.94 o 
 -11  12 -23     6749.43     6541.62    891.25 o 
  -8  12 -23    11142.00    10622.83   1171.28 o 
  -5  12 -23     3440.58     3859.79    661.48 o 
  -2  12 -23     8693.74     7118.39    914.43 o 
 -10  13 -23     6015.04     6518.26    824.78 o 
  -7  13 -23    14532.59    14638.79   1146.85 o 
  -4  13 -23     1303.86     2407.14    594.90 o 
  -1  13 -23      587.00      537.90    742.81 o 
 -12  14 -23     8246.26     9271.50   1145.44 o 
  -9  14 -23     4849.98     2822.34    782.87 o 
  -6  14 -23      703.05      985.79    471.18 o 
  -3  14 -23      706.59     1179.50    476.24 o 
 -14  15 -23      511.57     2631.53   1575.94 o 
 -11  15 -23    10040.78    11176.68   1418.89 o 
  -8  15 -23     3672.72     4157.79    757.70 o 
  -5  15 -23     9471.90     7166.66   1423.51 o 
  -2  15 -23     1908.37     2532.99   1047.54 o 
 -13  16 -23    13499.04    11230.97   1817.51 o 
 -10  16 -23    10236.88     9954.67   1950.54 o 
  -7  16 -23     6036.11     6314.19    865.94 o 
  -4  16 -23    12067.22    10438.92   1393.77 o 
  -1  16 -23     7646.43     5325.62   1220.59 o 
 -15  17 -23     1977.60     2525.05   1232.21 o 
 -12  17 -23     1123.24      679.18    756.30 o 
  -9  17 -23     1641.76      951.79    771.89 o 
  -6  17 -23     4588.05     5000.52   1097.99 o 
  -3  17 -23      861.59     1383.69   1281.39 o 
 -17  18 -23     1012.56      163.64   1361.76 o 
 -14  18 -23      298.00      238.28   1278.84 o 
 -11  18 -23     2389.71     3219.93    993.83 o 
  -8  18 -23     9049.41     9935.65    775.29 o 
  -5  18 -23     1537.53     2412.72   1310.32 o 
  -2  18 -23     1412.76     3376.00   2041.72 o 
 -16  19 -23     3567.94     3338.61   1456.89 o 
 -13  19 -23      556.95     -818.91   1700.50 o 
 -10  19 -23     2848.03     3966.50    916.49 o 
  -7  19 -23      498.49      318.41    821.08 o 
  -4  19 -23      240.78      139.10   1245.95 o 
  -1  19 -23      183.37       87.08   1640.74 o 
 -18  20 -23     1142.56      994.09   1405.39 o 
 -15  20 -23      705.16     2250.66   1402.99 o 
 -12  20 -23    13465.65    14072.94   1551.45 o 
  -9  20 -23     6443.61     6833.43    672.59 o 
  -6  20 -23      462.90      311.00   1403.23 o 
  -3  20 -23      960.14     -306.69   1429.11 o 
 -17  21 -23     3337.47     3758.63   2231.35 o 
 -14  21 -23      872.29     -291.91   1933.38 o 
 -11  21 -23     3895.19     3966.97   1038.98 o 
  -8  21 -23     3325.68     3067.63   1786.65 o 
  -5  21 -23     4490.83     3421.13   1609.67 o 
 -16  22 -23     1611.48       95.03   1992.98 o 
 -13  22 -23     6490.94     3976.77    880.98 o 
 -10  22 -23     2583.11     1815.03    501.64 o 
  -7  22 -23     5476.34     4592.87   2350.59 o 
 -12  23 -23     1010.02     1169.55    648.73 o 
  -9  23 -23     1077.10    -2003.79   2003.79 o 
   0   1 -22    16247.43    15590.23    923.37 o 
  -2   2 -22     7997.71     8710.63   1105.73 o 
  -1   3 -22     1956.04     1833.38    401.02 o 
  -3   4 -22    39492.47    39156.13   1158.63 o 
   0   4 -22    59895.67    63744.52   2261.10 o 
  -5   5 -22    17095.21    16799.90   1917.81 o 
  -2   5 -22       95.03      387.81    466.31 o 
  -4   6 -22     4040.83     4391.78    445.27 o 
  -1   6 -22    40477.20    40214.19   1662.82 o 
  -6   7 -22    47299.98    49004.72   1346.58 o 
  -3   7 -22    67325.43    71113.69   2293.67 o 
   0   7 -22    61264.57    61855.80   2286.81 o 
  -8   8 -22    27045.28    27742.52   1514.65 o 
  -5   8 -22    25792.25    26560.02   1156.92 o 
  -2   8 -22    23101.12    21299.90    845.17 o 
  -7   9 -22    21288.16    21867.90    946.09 o 
  -4   9 -22    39386.48    39924.86   1279.94 o 
  -1   9 -22    21350.70    21792.41    841.17 o 
  -9  10 -22      423.39      754.33    704.83 o 
  -6  10 -22    14245.11    15584.23    873.06 o 
  -3  10 -22     7453.39     7114.92    564.54 o 
   0  10 -22     5883.03     7470.07   1490.06 o 
 -11  11 -22    19297.98    17895.87   1586.56 o 
  -8  11 -22    19780.34    20835.98   1079.88 o 
  -5  11 -22    48475.35    48789.10   2392.07 o 
  -2  11 -22     6810.00     6356.92    502.81 o 
 -10  12 -22     3918.30     3043.80    870.64 o 
  -7  12 -22     5209.43     5315.89    602.59 o 
  -4  12 -22    10943.65    12597.09    826.67 o 
  -1  12 -22     2796.67     3275.21    452.09 o 
 -12  13 -22     2185.35      413.14   1067.12 o 
  -9  13 -22     8189.08     9528.16   1282.61 o 
  -6  13 -22     2448.69     2478.07    636.17 o 
  -3  13 -22     2978.34     2023.98    493.78 o 
   0  13 -22    39236.11    33880.21   4380.03 o 
 -14  14 -22     3194.45     1993.07   1635.62 o 
 -11  14 -22     4570.70     4392.50   1654.47 o 
  -8  14 -22    29905.65    34813.46   1779.76 o 
  -5  14 -22     9521.74    10135.56   1352.65 o 
  -2  14 -22     6612.34     5499.92   1372.83 o 
 -13  15 -22     1764.02      586.98   1076.07 o 
 -10  15 -22     6275.47     8196.12   1093.07 o 
  -7  15 -22    14374.94    15460.32   1134.23 o 
  -4  15 -22     3808.69     3340.34    447.77 o 
  -1  15 -22      591.72     2911.87    959.97 o 
 -15  16 -22     6797.88     5127.35   2106.97 o 
 -12  16 -22    20382.53    16897.09   1983.52 o 
  -9  16 -22     6119.90     4210.94    801.69 o 
  -6  16 -22     2730.77     3519.16   1302.34 o 
  -3  16 -22     1737.03     5199.94   1272.14 o 
   0  16 -22    14112.47    11257.03   3402.03 o 
 -17  17 -22     2827.63     4094.39   1873.89 o 
 -14  17 -22      146.11     1161.08   1147.29 o 
 -11  17 -22    16693.96    19236.29   1738.47 o 
  -8  17 -22     1367.93     1650.70    761.81 o 
  -5  17 -22     3701.27     2334.26   1088.07 o 
  -2  17 -22    11980.48    12805.06   1755.94 o 
 -16  18 -22     1205.69      655.54   1316.86 o 
 -13  18 -22     7679.67     4686.11   1489.86 o 
 -10  18 -22     9894.20     9629.23   1193.76 o 
  -7  18 -22    20955.21    21329.52   1187.70 o 
  -4  18 -22    10552.81     8423.72   1459.36 o 
  -1  18 -22     3411.86     1966.03   1280.85 o 
 -18  19 -22     5278.18     7731.06   1808.98 o 
 -15  19 -22     5692.17     4627.71   1435.07 o 
 -12  19 -22    18196.59    17269.86   1952.13 o 
  -9  19 -22     1262.63      528.58    485.25 o 
  -6  19 -22     7351.76     4332.82   1379.59 o 
  -3  19 -22     8211.57     9355.23   1484.21 o 
   0  19 -22    28081.67    28545.28   4443.27 o 
 -20  20 -22     2792.14      704.06   1982.19 o 
 -17  20 -22     3564.70      911.10   1682.45 o 
 -14  20 -22    10700.47    15015.15   4376.74 o 
 -11  20 -22     2226.08     1962.97    626.92 o 
  -8  20 -22     5031.55     4286.73    510.45 o 
  -5  20 -22     2181.15      917.53   1082.77 o 
  -2  20 -22      905.33    -1223.17   1814.24 o 
 -19  21 -22      250.00     -417.93   1232.16 o 
 -16  21 -22      777.75    -1040.42   2686.14 o 
 -13  21 -22     7894.86     9704.13   1720.45 o 
 -10  21 -22      870.41     1025.28    446.75 o 
  -7  21 -22     3056.04     2072.97   1497.32 o 
  -4  21 -22     3126.69    -1288.98   1646.42 o 
 -18  22 -22     9518.51     8169.62   2534.94 o 
 -15  22 -22     8265.09     9079.22   1363.26 o 
 -12  22 -22     4789.43     4829.88    747.46 o 
  -9  22 -22     1448.04      889.12    592.52 o 
  -6  22 -22      122.24     1180.59   2231.20 o 
 -14  23 -22     1359.50     1381.53    877.04 o 
 -11  23 -22     3960.04     3312.86    771.27 o 
  -8  23 -22     2080.52    -2122.97   2122.97 o 
  -1   2 -21     7149.85     6560.49    524.77 o 
  -2   4 -21   109570.16   111087.59   2302.76 o 
  -4   5 -21    38710.14    40203.46   1202.34 o 
  -1   5 -21    16063.99    17795.76    714.29 o 
  -3   6 -21    10190.63    10774.18    607.76 o 
  -5   7 -21    24893.59    25353.08    918.13 o 
  -2   7 -21    11492.33    11300.33    555.65 o 
  -7   8 -21     6111.26     6201.34    624.40 o 
  -4   8 -21     6516.91     5896.75    488.52 o 
  -1   8 -21     5680.49     5770.55    464.73 o 
  -6   9 -21    36269.91    38872.52   1413.69 o 
  -3   9 -21     9586.22     9231.87    730.02 o 
  -8  10 -21    16765.09    16995.17   1004.14 o 
  -5  10 -21     6880.29     7094.36    684.85 o 
  -2  10 -21    25848.65    28057.19    947.50 o 
 -10  11 -21    31815.26    32395.04   2951.93 o 
  -7  11 -21    13840.78    15321.06    968.40 o 
  -4  11 -21     8198.78     8766.99   1084.19 o 
  -1  11 -21     8168.87     8448.25    610.41 o 
  -9  12 -21    22011.60    22460.59   1911.90 o 
  -6  12 -21    16994.44    19300.36   1330.99 o 
  -3  12 -21    16822.94    18330.46    953.85 o 
 -11  13 -21      199.29     -562.77   1098.17 o 
  -8  13 -21     1588.60     1652.85    589.40 o 
  -5  13 -21      928.60     2145.64    477.03 o 
  -2  13 -21      780.18      584.35    634.49 o 
 -13  14 -21     6490.33     5263.34   1115.78 o 
 -10  14 -21     7026.66     6647.13   2172.02 o 
  -7  14 -21    12468.93    14742.41   1598.11 o 
  -4  14 -21      535.09     -229.45    444.96 o 
  -1  14 -21    31161.53    30041.78   2019.56 o 
 -12  15 -21    28666.69    24865.16   2483.11 o 
  -9  15 -21    14146.84    14084.55   1248.85 o 
  -6  15 -21     2395.77     2229.37    566.91 o 
  -3  15 -21     1324.49     1953.52   1089.09 o 
 -14  16 -21     1257.01      323.21   1067.10 o 
 -11  16 -21     2254.90     2164.19   1160.34 o 
  -8  16 -21    11734.83    11171.59   1026.56 o 
  -5  16 -21    19805.77    20496.17   1177.60 o 
  -2  16 -21      454.76      803.86    832.16 o 
 -16  17 -21     7449.63     5671.18   2859.87 o 
 -13  17 -21     8229.56     6613.22   1825.38 o 
 -10  17 -21    16879.92    16226.76   1361.77 o 
  -7  17 -21    18985.85    19894.17   1241.96 o 
  -4  17 -21    16649.72    17681.66   1929.49 o 
  -1  17 -21     8770.13    10390.04   1937.26 o 
 -15  18 -21     9022.28    10195.75   1597.67 o 
 -12  18 -21      128.56      523.15   1293.12 o 
  -9  18 -21     1832.72     1425.56   1052.83 o 
  -6  18 -21     1304.62     1425.04    862.98 o 
  -3  18 -21     5366.01     2659.70   1226.26 o 
 -17  19 -21      124.37     -814.42   1012.32 o 
 -14  19 -21     1375.69      606.95   1266.48 o 
 -11  19 -21     4284.95     3462.56   1873.95 o 
  -8  19 -21      601.11      196.79    807.72 o 
  -5  19 -21     1022.93      320.49   1130.37 o 
  -2  19 -21      154.52      -98.80   1313.81 o 
 -19  20 -21       11.91    -1178.73   1178.73 o 
 -16  20 -21     7374.98     7003.38   1349.85 o 
 -13  20 -21     3197.79     1247.35   1354.65 o 
 -10  20 -21     3382.02     3261.66    678.29 o 
  -7  20 -21     1119.43      755.01   1244.50 o 
  -4  20 -21      850.28      271.43   2626.58 o 
  -1  20 -21      896.66     2097.31   1376.69 o 
 -18  21 -21     6673.41     5245.76   1361.82 o 
 -15  21 -21     6420.01     5565.30   1658.32 o 
 -12  21 -21    10945.11    10111.46   1306.87 o 
  -9  21 -21     9594.85    10779.56    891.48 o 
  -6  21 -21    14295.57    10108.58   3266.53 o 
  -3  21 -21    12002.69    14311.28   3044.26 o 
 -17  22 -21     3346.58     2696.19   1489.70 o 
 -14  22 -21     4881.12     4645.63   1070.40 o 
 -11  22 -21      438.19      902.80    539.92 o 
  -8  22 -21      125.42     1105.53   1963.56 o 
  -5  22 -21      239.75     -584.88   2350.35 o 
 -16  23 -21     3824.92     3331.05   2043.69 o 
 -13  23 -21     2495.65     2566.83   1713.14 o 
 -10  23 -21     5077.56     4168.49    743.42 o 
  -7  23 -21     1870.71      357.44   2112.13 o 
  -1   1 -20    27336.86    28455.01   1570.86 o 
   0   2 -20     2397.04     2865.73    641.96 o 
  -2   3 -20     3339.14     3207.58    487.68 o 
  -4   4 -20    68494.89    70497.68   2657.50 o 
  -1   4 -20    12917.93    12047.62    610.85 o 
  -3   5 -20    23556.14    23442.85    800.08 o 
   0   5 -20    39591.09    41225.34   1595.52 o 
  -5   6 -20    36499.00    37947.70   1161.48 o 
  -2   6 -20    24886.42    27145.63    889.41 o 
  -7   7 -20   127035.55   128229.93   3902.16 o 
  -4   7 -20    65684.21    64940.39   1660.15 o 
  -1   7 -20    36520.00    38403.65   1129.49 o 
  -6   8 -20    18585.32    17507.73    718.13 o 
  -3   8 -20     5925.11     5358.16    547.73 o 
   0   8 -20    42310.02    43970.82   3225.61 o 
  -8   9 -20    28821.73    27811.66   1140.94 o 
  -5   9 -20    35844.30    36489.46   1266.27 o 
  -2   9 -20     8921.09     9147.79    575.20 o 
 -10  10 -20     8339.87     7724.44   1635.89 o 
  -7  10 -20     5080.85     5270.30    606.38 o 
  -4  10 -20    42987.71    41200.62   1314.63 o 
  -1  10 -20     5962.23     5759.78    362.54 o 
  -9  11 -20    14480.62    14939.48   1163.08 o 
  -6  11 -20    18160.34    18033.38    941.16 o 
  -3  11 -20    58708.12    62830.89   1931.24 o 
   0  11 -20    14234.14    15285.89   2481.31 o 
 -11  12 -20    15755.58    15507.91   1739.28 o 
  -8  12 -20    11278.03    11052.94   1971.88 o 
  -5  12 -20     1720.15     1753.01    532.03 o 
  -2  12 -20     2428.77     2264.93    307.25 o 
 -13  13 -20     6433.13     9478.75   2101.58 o 
 -10  13 -20    14450.99    15408.87   1988.21 o 
  -7  13 -20     7392.30     8896.18    997.91 o 
  -4  13 -20     6408.00     8308.63    643.78 o 
  -1  13 -20     5175.42     4076.05   1005.82 o 
 -12  14 -20      967.95      324.42   1695.10 o 
  -9  14 -20    16579.90    14896.25   1699.69 o 
  -6  14 -20    33621.30    38028.73   2440.43 o 
  -3  14 -20    12415.09    13361.18   1135.34 o 
   0  14 -20     6302.10     3292.05   1492.92 o 
 -14  15 -20    11758.29    12468.71   3282.75 o 
 -11  15 -20    18068.17    18049.23   1999.06 o 
  -8  15 -20    15591.67    17329.04   2410.16 o 
  -5  15 -20     3230.49     3204.78    519.47 o 
  -2  15 -20     4831.03     4830.04   1166.20 o 
 -16  16 -20    15181.86    14388.67   2925.41 o 
 -13  16 -20    21298.64    21406.45   3256.41 o 
 -10  16 -20     2318.87     1897.15   1354.63 o 
  -7  16 -20    21975.81    19059.27   1511.22 o 
  -4  16 -20    18503.09    15498.68   1599.40 o 
  -1  16 -20     1282.96     1557.05   1016.23 o 
 -15  17 -20     8311.14     6781.56   1365.39 o 
 -12  17 -20     2753.47     2892.88   1398.58 o 
  -9  17 -20     4057.39     2799.19    729.85 o 
  -6  17 -20      490.98     1056.99    436.17 o 
  -3  17 -20     3652.41     4249.53   1266.85 o 
   0  17 -20    11636.29    13585.65   3163.49 o 
 -17  18 -20     5270.46     3845.28   1317.09 o 
 -14  18 -20     4804.67     5415.42   1483.28 o 
 -11  18 -20    15431.18    16269.74   2076.26 o 
  -8  18 -20    24614.84    30056.44   1964.67 o 
  -5  18 -20     8327.06     8275.20   1545.31 o 
  -2  18 -20      240.89     -708.04   2047.08 o 
 -19  19 -20    20079.80    17770.33   3738.27 o 
 -16  19 -20     9612.14     8546.81   1600.84 o 
 -13  19 -20     5777.94     4221.04   1489.80 o 
 -10  19 -20      848.17      989.13    494.00 o 
  -7  19 -20    16688.14    17870.58   1026.69 o 
  -4  19 -20    23249.30    20661.10   2279.72 o 
  -1  19 -20     3090.75      745.93   1346.89 o 
 -18  20 -20     1100.23     -267.90   1293.15 o 
 -15  20 -20     1747.58     1253.62   1353.93 o 
 -12  20 -20     1777.75     1075.98    692.53 o 
  -9  20 -20     5056.88     5076.24    688.08 o 
  -6  20 -20     3102.81     2375.08   1528.08 o 
  -3  20 -20     1180.63     2389.85   2789.07 o 
   0  20 -20     2981.74     -346.61   1754.74 o 
 -20  21 -20      804.66      353.92   1405.38 o 
 -17  21 -20     3002.19      745.20   1319.15 o 
 -14  21 -20     2447.24     1794.56   1032.11 o 
 -11  21 -20     8716.09     8628.98   1418.51 o 
  -8  21 -20    13926.93    15071.64    887.41 o 
  -5  21 -20      310.59        0.00   1646.33 o 
  -2  21 -20      794.27     2220.40   1992.95 o 
 -19  22 -20    18257.32    17851.33   2346.93 o 
 -16  22 -20      939.36      366.26    901.39 o 
 -13  22 -20      614.81     -474.26    709.47 o 
 -10  22 -20     1154.07      481.45    446.38 o 
  -7  22 -20     7020.58     4632.75   1580.04 o 
  -4  22 -20     8307.64    11147.00   2935.70 o 
 -18  23 -20     2615.09     1519.11   1154.61 o 
 -15  23 -20     5782.15     4970.10   1179.12 o 
 -12  23 -20      765.30     -292.90   1398.91 o 
  -9  23 -20     5772.12     3837.55   1292.03 o 
  -6  23 -20     4718.22     4581.96   2350.56 o 
 -14  24 -20     1806.57     1113.73   1216.10 o 
 -11  24 -20     3459.41     3193.93   1013.91 o 
  -1   3 -19    41075.11    40894.07   1118.88 o 
  -3   4 -19      674.18     -133.10    348.11 o 
  -2   5 -19     2904.61     2610.12    411.47 o 
  -4   6 -19    15226.26    15292.40    750.02 o 
  -1   6 -19     6973.42     7943.40    535.76 o 
  -6   7 -19    27401.73    27967.78    917.65 o 
  -3   7 -19    50513.16    50740.29   1416.06 o 
  -5   8 -19     8452.17     8339.84    608.82 o 
  -2   8 -19     1848.02     2065.55    357.66 o 
  -7   9 -19    29168.09    29807.19    982.63 o 
  -4   9 -19     8251.46     9175.87    523.26 o 
  -1   9 -19     5527.99     5289.84    437.63 o 
  -9  10 -19    10776.43    10838.11   1347.25 o 
  -6  10 -19    25237.05    25834.03   1190.49 o 
  -3  10 -19      305.40      495.91    315.59 o 
  -8  11 -19     2225.69     1890.38    841.18 o 
  -5  11 -19    11577.91    11996.37    754.78 o 
  -2  11 -19    22757.51    23516.91    927.51 o 
 -10  12 -19    19498.19    18034.06   2281.21 o 
  -7  12 -19     7295.29     5954.15    928.46 o 
  -4  12 -19    11687.14    12490.80    786.77 o 
  -1  12 -19    24502.27    22705.05   1481.65 o 
 -12  13 -19    15015.67    15481.93   1611.16 o 
  -9  13 -19     4391.67     4691.31   1521.95 o 
  -6  13 -19     3484.78     3409.08    541.27 o 
  -3  13 -19     2821.89     2980.99    632.36 o 
 -11  14 -19     3474.31     4267.02   1235.47 o 
  -8  14 -19     9663.57    10119.92   1136.59 o 
  -5  14 -19    18002.67    21647.53   1942.88 o 
  -2  14 -19    16260.17    14917.07   1303.87 o 
 -13  15 -19       61.87     -276.75    781.63 o 
 -10  15 -19      900.28      202.01    950.74 o 
  -7  15 -19      694.85      729.51   1006.76 o 
  -4  15 -19     5316.49     6312.96    660.72 o 
  -1  15 -19     9063.83     8175.27   1177.65 o 
 -15  16 -19    37423.22    38608.71   3641.12 o 
 -12  16 -19     5457.37     4396.95   1160.43 o 
  -9  16 -19     3672.24     3783.38   1467.75 o 
  -6  16 -19     5224.41     6276.95    521.88 o 
  -3  16 -19     1460.72     1740.61   1284.10 o 
 -14  17 -19     1084.49     2243.54   1231.80 o 
 -11  17 -19    13741.22    11541.76   1493.95 o 
  -8  17 -19     1976.53     1755.50    418.81 o 
  -5  17 -19    15771.38    15203.03   1966.59 o 
  -2  17 -19     9471.38     6270.45   1667.41 o 
 -16  18 -19    15782.31    13396.14   1936.44 o 
 -13  18 -19      863.06     -214.55   1035.21 o 
 -10  18 -19     2368.93     4332.75   1384.55 o 
  -7  18 -19     4342.36     4091.22    487.55 o 
  -4  18 -19     6372.67     6555.97   1646.73 o 
  -1  18 -19     1662.51     1568.33   2453.32 o 
 -18  19 -19     5748.84     4678.85   1513.64 o 
 -15  19 -19     4005.52     3658.30   1689.79 o 
 -12  19 -19     3587.38     5047.66   1413.13 o 
  -9  19 -19      785.83     1457.33    522.99 o 
  -6  19 -19     4025.10     3581.32   1445.64 o 
  -3  19 -19     1026.63     1002.43   1982.13 o 
 -17  20 -19     9735.15     4105.82   2339.99 o 
 -14  20 -19     1603.14     1138.01   2518.31 o 
 -11  20 -19     8097.05     9819.70   1722.15 o 
  -8  20 -19     5351.68     6773.36    894.33 o 
  -5  20 -19     1272.39     2036.01   1295.33 o 
  -2  20 -19     1229.21      825.62   2160.85 o 
 -19  21 -19      418.14      572.53   1402.63 o 
 -16  21 -19     5441.88     4053.17   1445.47 o 
 -13  21 -19     2426.89     1905.00   1023.70 o 
 -10  21 -19     7416.60     7664.74    865.20 o 
  -7  21 -19       66.60      670.92   1651.74 o 
  -4  21 -19     6046.58     6109.48   2112.32 o 
  -1  21 -19     1120.08     1873.81   2101.27 o 
 -18  22 -19     2574.16      -34.00   1543.17 o 
 -15  22 -19     4080.98     3477.18   1088.01 o 
 -12  22 -19     7644.50     7890.56   1635.13 o 
  -9  22 -19     2998.76     2250.49    834.03 o 
  -6  22 -19      261.94      465.74   1765.47 o 
  -3  22 -19     1386.48        0.00   1754.68 o 
 -17  23 -19      117.43      197.77    923.75 o 
 -14  23 -19     1400.07     2364.98   1071.35 o 
 -11  23 -19     7871.06     8198.71   1566.71 o 
  -8  23 -19     8090.08     5319.64   1992.41 o 
  -5  23 -19        2.41     1169.75   2231.20 o 
 -16  24 -19     1252.86      471.57   1069.76 o 
 -13  24 -19     1149.14     1246.22   1225.28 o 
 -10  24 -19      185.75      176.30    920.80 o 
   0   0 -18   142375.22   131064.57   6702.54 o 
  -1   2 -18    11311.28    12107.35    627.09 o 
  -3   3 -18    20605.08    18529.74   1574.77 o 
   0   3 -18   132477.19   138839.70   4178.49 o 
  -2   4 -18    36215.97    33576.89    954.38 o 
  -4   5 -18    43084.64    42000.90   1169.94 o 
  -1   5 -18    30886.68    31464.30    911.60 o 
  -6   6 -18    46111.09    44356.49   1591.68 o 
  -3   6 -18    29468.63    29176.32   1081.09 o 
   0   6 -18    14325.63    15269.67    875.21 o 
  -5   7 -18    19068.18    18345.08    699.98 o 
  -2   7 -18     5861.01     5329.72    391.05 o 
  -7   8 -18    24144.21    22855.40    971.35 o 
  -4   8 -18    52202.71    52319.71   1488.68 o 
  -1   8 -18    56113.75    55518.86   1581.35 o 
  -9   9 -18     2524.16     4679.40   1516.47 o 
  -6   9 -18     9103.66     8654.74    512.87 o 
  -3   9 -18     4586.67     4344.25    372.46 o 
   0   9 -18    14925.41    13794.33    854.70 o 
  -8  10 -18    17260.24    14800.22   2113.23 o 
  -5  10 -18    20232.26    20570.49   1030.45 o 
  -2  10 -18    13718.28    13004.87    573.92 o 
 -10  11 -18    63637.72    68214.62   3314.90 o 
  -7  11 -18    36445.72    36842.98   2001.95 o 
  -4  11 -18    12537.56    12180.52    767.94 o 
  -1  11 -18    44042.91    41289.36   2180.40 o 
 -12  12 -18    22028.97    24569.21   2806.98 o 
  -9  12 -18     6028.44     5683.19    995.81 o 
  -6  12 -18    13125.45    14106.62   1057.57 o 
  -3  12 -18     7759.33     8380.78    899.99 o 
   0  12 -18    42166.65    42821.75   2953.93 o 
 -11  13 -18    27837.69    25820.66   2173.32 o 
  -8  13 -18    30427.28    31109.38   2363.67 o 
  -5  13 -18    18278.94    16962.56   1052.45 o 
  -2  13 -18    40001.86    39085.07   2141.02 o 
 -13  14 -18    22350.24    22634.78   2109.95 o 
 -10  14 -18      250.46       68.33    866.21 o 
  -7  14 -18     1277.18     1599.13    664.70 o 
  -4  14 -18     9444.25    10538.57   1774.07 o 
  -1  14 -18    30808.57    31177.98   2250.71 o 
 -15  15 -18     7746.74     4679.91   1982.46 o 
 -12  15 -18    28747.33    28076.59   2551.02 o 
  -9  15 -18    17064.81    17017.41   3407.92 o 
  -6  15 -18    15103.30    15397.02   1882.28 o 
  -3  15 -18    24728.28    24306.30   2763.69 o 
   0  15 -18    38295.55    38551.55   4575.01 o 
 -14  16 -18     1380.73     1727.31   1264.31 o 
 -11  16 -18     5085.88     2782.69   1467.80 o 
  -8  16 -18    58171.74    58432.70   4158.00 o 
  -5  16 -18     8111.38     9515.64    534.67 o 
  -2  16 -18     2202.50     2597.87    980.47 o 
 -16  17 -18     1981.81     2141.41   1462.26 o 
 -13  17 -18     7647.89     8389.11   2529.52 o 
 -10  17 -18     1985.87     1390.12   3168.24 o 
  -7  17 -18     2167.18     1965.46    449.26 o 
  -4  17 -18    10545.93     8497.37   1542.47 o 
  -1  17 -18      794.07     2054.21   2404.54 o 
 -18  18 -18    11510.46    12393.85   2459.27 o 
 -15  18 -18    11005.41    10782.50   1779.61 o 
 -12  18 -18     4846.03     5164.81   3173.86 o 
  -9  18 -18    17139.29    16877.88   1413.37 o 
  -6  18 -18    10028.78     9643.07   1296.31 o 
  -3  18 -18    14048.68    11287.40   1706.69 o 
   0  18 -18     6443.06     9121.04   2567.32 o 
 -17  19 -18      426.80     -801.21   1933.36 o 
 -14  19 -18    15430.61    14197.41   2103.91 o 
 -11  19 -18     3446.07     2360.48    875.51 o 
  -8  19 -18     2642.71     2197.22    440.42 o 
  -5  19 -18    21926.38    14808.38   2121.40 o 
  -2  19 -18     6068.45     6994.68   4186.76 o 
 -19  20 -18    13049.27    12662.79   3147.27 o 
 -16  20 -18     2337.42      859.44   1512.38 o 
 -13  20 -18     7229.37     7830.34   1181.52 o 
 -10  20 -18     1776.18     1644.05    594.39 o 
  -7  20 -18     2904.02     3127.79    269.66 o 
  -4  20 -18     8197.64     5524.82   2231.59 o 
  -1  20 -18     3022.41     1784.71   1526.27 o 
 -21  21 -18     2533.97      238.30   2686.24 o 
 -18  21 -18      588.34    -1138.35   2047.09 o 
 -15  21 -18     4348.07     2442.99   1247.12 o 
 -12  21 -18     4438.02     4273.80    881.56 o 
  -9  21 -18     4363.91     4372.71    549.83 o 
  -6  21 -18     1727.79      823.19   1765.53 o 
  -3  21 -18     2397.37     2112.16   1754.72 o 
 -20  22 -18     3728.23     4915.38   1512.41 o 
 -17  22 -18      646.35      698.36   1338.96 o 
 -14  22 -18    12293.14    13276.15   1539.37 o 
 -11  22 -18    17194.37    16190.02   2028.34 o 
  -8  22 -18    12724.20    13381.37   2505.73 o 
  -5  22 -18     2831.04     5751.62   2588.77 o 
 -19  23 -18     5267.22     6405.30   1439.17 o 
 -16  23 -18     2351.93     2509.18    975.96 o 
 -13  23 -18     2521.68     1008.83   1587.64 o 
 -10  23 -18     4086.06     3676.11    834.89 o 
  -7  23 -18     6138.89     6347.78   2350.63 o 
  -4  23 -18     8908.85     9717.16   2459.08 o 
 -15  24 -18     1171.51      471.00    972.57 o 
 -12  24 -18      947.46     1249.27    780.75 o 
  -9  24 -18     1876.68      942.34   2242.11 o 
  -2   3 -17    41362.51    41316.61   1150.74 o 
  -1   4 -17    12653.89    13544.13    739.58 o 
  -3   5 -17    97513.97    99634.30   2097.87 o 
  -5   6 -17    28153.21    29000.71    940.85 o 
  -2   6 -17     6490.38     7700.20    502.67 o 
  -4   7 -17    45854.89    43958.09   1188.84 o 
  -1   7 -17     1603.34     1219.90    474.84 o 
  -6   8 -17     4382.26     5175.40    604.57 o 
  -3   8 -17     4181.36     3947.68    406.94 o 
  -8   9 -17    33060.65    34969.37   1766.17 o 
  -5   9 -17    17441.50    17820.43    756.96 o 
  -2   9 -17    53462.65    53973.52   1230.47 o 
  -7  10 -17    32156.68    30261.51   1781.08 o 
  -4  10 -17    24996.93    25920.28   1322.13 o 
  -1  10 -17    11581.69    11350.22    763.38 o 
  -9  11 -17    14932.62    14480.93   1428.90 o 
  -6  11 -17    11439.82    10985.81    813.95 o 
  -3  11 -17     1680.23      943.82    374.13 o 
 -11  12 -17    16889.07    16013.66   2454.45 o 
  -8  12 -17    19585.43    17336.24   1611.48 o 
  -5  12 -17    14060.65    13745.79    974.39 o 
  -2  12 -17    29399.61    28526.31   1736.82 o 
 -10  13 -17     4748.91     3108.05   1098.32 o 
  -7  13 -17       57.82      439.90    928.64 o 
  -4  13 -17     5502.57     6303.71    847.47 o 
  -1  13 -17     5077.32     4252.32    835.22 o 
 -12  14 -17      557.57     1288.92   1240.73 o 
  -9  14 -17    11281.13    10416.88   1646.85 o 
  -6  14 -17    11335.00    11789.18   1141.24 o 
  -3  14 -17     7034.45    10221.61   1580.12 o 
 -14  15 -17     2971.87     2301.94   1229.70 o 
 -11  15 -17     9675.94     8937.07   1317.28 o 
  -8  15 -17     3598.70     2869.86   1641.07 o 
  -5  15 -17     1242.14     1169.34    416.03 o 
  -2  15 -17     5709.62     4893.68   1684.48 o 
 -13  16 -17    12954.15    12679.23   1571.02 o 
 -10  16 -17     8386.70     8588.19   1237.04 o 
  -7  16 -17     5536.31     4124.18    872.50 o 
  -4  16 -17     6216.09     6325.10   1420.90 o 
  -1  16 -17     6783.06     4148.98   1240.92 o 
 -15  17 -17    11482.48    12800.34   2118.05 o 
 -12  17 -17    18402.29    17476.46   1977.57 o 
  -9  17 -17     9278.41     9803.47   3000.91 o 
  -6  17 -17     7509.02     6283.17   1152.38 o 
  -3  17 -17     6403.99     1668.24   2144.88 o 
 -17  18 -17      632.75     -827.15    827.15 o 
 -14  18 -17     1311.31      584.90   1169.79 o 
 -11  18 -17    18107.79    16122.96   1992.14 o 
  -8  18 -17     4653.64     4787.40    970.33 o 
  -5  18 -17     5054.91     2624.31   1296.94 o 
  -2  18 -17     1595.75     3281.93   1646.38 o 
 -16  19 -17     1855.93     1601.05   1112.00 o 
 -13  19 -17     2404.42     4329.03   1567.80 o 
 -10  19 -17     2230.11     2371.51    954.98 o 
  -7  19 -17     1047.09     1418.48    310.57 o 
  -4  19 -17      582.52    -1169.77   1527.20 o 
  -1  19 -17     1283.90     -310.40   2567.03 o 
 -18  20 -17     1604.24      204.71    947.40 o 
 -15  20 -17     6330.22     7036.86   4636.34 o 
 -12  20 -17    25484.15    23671.05   1760.25 o 
  -9  20 -17    14877.43    14257.12   1413.93 o 
  -6  20 -17     2852.10     2906.87   1418.63 o 
  -3  20 -17     9005.63    12078.97   3163.28 o 
 -20  21 -17      310.41    -1097.17   1147.30 o 
 -17  21 -17      861.95    -1125.33   1432.03 o 
 -14  21 -17     5576.61     4735.41    956.12 o 
 -11  21 -17     4695.21     5506.61    948.23 o 
  -8  21 -17     5230.83     5823.07   1500.97 o 
  -5  21 -17     1066.56     1646.36   1765.50 o 
  -2  21 -17     2059.49      273.27   1630.14 o 
 -19  22 -17     1029.24      143.07   1059.17 o 
 -16  22 -17      312.47     -516.42    808.11 o 
 -13  22 -17     3089.25     2858.60   1904.36 o 
 -10  22 -17     2836.96     2799.91    777.66 o 
  -7  22 -17     3098.42     2231.34   2350.49 o 
  -4  22 -17     2744.91     6683.14   2231.32 o 
 -18  23 -17     4200.49     1866.29   1954.94 o 
 -15  23 -17     2958.21     3371.07   1852.95 o 
 -12  23 -17     5897.45     6632.32    972.00 o 
  -9  23 -17      612.93      205.45    733.21 o 
  -6  23 -17     1435.83     2588.70   2231.26 o 
 -17  24 -17     2537.43     2766.69   1283.75 o 
 -14  24 -17      131.89     -564.36    684.64 o 
 -11  24 -17     2929.23     2426.42    801.63 o 
  -8  24 -17     2448.04     2707.90   1646.40 o 
 -13  25 -17      508.38     -838.15    838.15 o 
   0   1 -16    44860.29    41759.09   2484.50 o 
  -2   2 -16    45732.19    44116.09   1541.53 o 
  -1   3 -16     6758.26     7609.25    528.67 o 
  -3   4 -16    31059.32    30947.00    871.94 o 
   0   4 -16   102288.15   106453.36   3108.86 o 
  -5   5 -16   283303.06   294786.19   6861.81 o 
  -2   5 -16    10457.25    10343.96    510.64 o 
  -4   6 -16    34602.98    35841.64   1004.40 o 
  -1   6 -16    44134.34    43712.07   1122.14 o 
  -6   7 -16    19986.84    18784.21    797.68 o 
  -3   7 -16    30223.58    27176.17    832.57 o 
   0   7 -16   180373.58   187813.94   6020.69 o 
  -8   8 -16    20572.24    20583.53   2341.25 o 
  -5   8 -16    50838.79    54599.14   1475.81 o 
  -2   8 -16    27689.73    27040.38    832.39 o 
  -7   9 -16    12824.98    13331.68    986.92 o 
  -4   9 -16    37028.62    36368.70   1073.05 o 
  -1   9 -16    86975.87    88619.10   1835.72 o 
  -9  10 -16    11491.69    10007.98   1446.53 o 
  -6  10 -16    29128.10    27929.77   2256.65 o 
  -3  10 -16    23720.46    23754.91    952.87 o 
   0  10 -16    31831.11    31614.34   2336.51 o 
 -11  11 -16    44081.15    46007.71   4219.00 o 
  -8  11 -16    39342.20    38336.95   2031.09 o 
  -5  11 -16    49311.27    52102.98   1736.89 o 
  -2  11 -16    21231.95    22435.21   2043.82 o 
 -10  12 -16    10628.58    11003.81   1179.12 o 
  -7  12 -16      105.09     -801.94    801.94 o 
  -4  12 -16    48727.41    50420.77   1718.23 o 
  -1  12 -16     8320.47     8075.99    853.79 o 
 -12  13 -16     1190.13      185.09    793.71 o 
  -9  13 -16     1965.50     3162.86    781.68 o 
  -6  13 -16     3410.36     3055.05   1169.88 o 
  -3  13 -16    16042.86    18069.13   1210.52 o 
   0  13 -16    21747.58    24083.92   1961.41 o 
 -14  14 -16    28652.75    26317.79   3045.84 o 
 -11  14 -16    18301.55    18752.36   1869.32 o 
  -8  14 -16    35018.37    33064.67   2363.98 o 
  -5  14 -16    16760.14    17132.56    767.93 o 
  -2  14 -16    19408.19    16063.49   1782.08 o 
 -13  15 -16     8842.97     7509.70   2215.47 o 
 -10  15 -16     5864.28     7599.20   1467.84 o 
  -7  15 -16    23967.97    25299.28   2095.56 o 
  -4  15 -16     1422.46     1231.02   1294.36 o 
  -1  15 -16     5004.18     4744.44   1375.62 o 
 -15  16 -16      984.50     3252.57   2626.60 o 
 -12  16 -16    18679.82    20068.53   2028.18 o 
  -9  16 -16      391.72     -353.82    847.60 o 
  -6  16 -16     3021.38     3512.83    483.11 o 
  -3  16 -16     6105.68     5828.02   2025.72 o 
   0  16 -16    16067.44    14497.60   2687.15 o 
 -17  17 -16     6267.57     4203.06   1754.89 o 
 -14  17 -16     1340.78     1055.58   1288.94 o 
 -11  17 -16     8861.76     6740.45   1184.06 o 
  -8  17 -16    14661.93    16039.07   1130.47 o 
  -5  17 -16    12285.21    12292.27   2016.57 o 
  -2  17 -16    13490.52    15363.44   2936.17 o 
 -16  18 -16     2917.54     3442.50   1031.87 o 
 -13  18 -16    17473.36    19238.11   1983.40 o 
 -10  18 -16    16405.31    17213.28   1325.99 o 
  -7  18 -16    12880.97    13847.09    951.37 o 
  -4  18 -16      846.66      134.49   1126.40 o 
  -1  18 -16     5197.31     4332.94   2686.42 o 
 -18  19 -16     4784.91     3084.31   1147.41 o 
 -15  19 -16    31522.43    30168.54   3022.66 o 
 -12  19 -16    38961.51    41309.12   2437.31 o 
  -9  19 -16     2745.94     2235.79    589.91 o 
  -6  19 -16     1047.55      590.07   1603.04 o 
  -3  19 -16     9872.81     5871.74   2697.54 o 
   0  19 -16    59867.34    62380.46   7721.64 o 
 -20  20 -16     9696.28     6889.94   1754.98 o 
 -17  20 -16     2273.64     2344.14   1169.81 o 
 -14  20 -16     2535.51     3114.74    923.28 o 
 -11  20 -16    14084.11    13086.89   1272.06 o 
  -8  20 -16     2106.11     3141.91   1483.49 o 
  -5  20 -16    22756.40    25996.90   3998.69 o 
  -2  20 -16     1503.10    -1169.79   2577.87 o 
 -19  21 -16     1110.31     1787.52   1147.31 o 
 -16  21 -16     4677.18     3676.73   1622.72 o 
 -13  21 -16     3385.27     5115.19   1851.59 o 
 -10  21 -16     6563.99     6093.36    955.52 o 
  -7  21 -16     2160.86     2292.97   1277.58 o 
  -4  21 -16     6588.60     7387.82   2578.15 o 
  -1  21 -16       16.01      463.94   1689.65 o 
 -21  22 -16     2562.02      563.60   1147.35 o 
 -18  22 -16     7153.89     4954.16   1179.46 o 
 -15  22 -16    16892.26    17837.42   2002.93 o 
 -12  22 -16     2740.94     2433.33    861.69 o 
  -9  22 -16     1111.69      608.66    606.48 o 
  -6  22 -16     2195.40      704.05   2003.84 o 
  -3  22 -16     7306.75     5502.99   2101.54 o 
 -20  23 -16    11889.53     9607.09   1840.53 o 
 -17  23 -16      367.28     1335.76    951.41 o 
 -14  23 -16     2084.53     2708.36    950.29 o 
 -11  23 -16     8895.96     6320.94   1133.16 o 
  -8  23 -16     2305.28      357.44   1884.69 o 
  -5  23 -16     4432.54     3639.56   1993.09 o 
 -19  24 -16     3772.02     4638.76   1233.72 o 
 -16  24 -16     2064.14      763.41    961.28 o 
 -13  24 -16     7633.12     7392.94   1038.01 o 
 -10  24 -16     4837.45     4574.51    768.22 o 
  -7  24 -16     5708.66     9749.06   2708.07 o 
 -15  25 -16     1892.07      989.96    915.75 o 
 -12  25 -16     1997.91     1800.06    643.38 o 
  -9  25 -16     7869.48     8590.35   3531.47 o 
  -1   2 -15     8974.71     8470.60    481.80 o 
  -2   4 -15   134576.34   132632.56   2579.35 o 
  -4   5 -15    34629.71    35931.20    929.25 o 
  -1   5 -15    15191.72    16047.21    564.86 o 
  -3   6 -15    34119.21    33953.58    949.88 o 
  -5   7 -15    34578.25    34342.64   1091.45 o 
  -2   7 -15    36520.86    37371.77   1285.64 o 
  -7   8 -15    24610.71    24382.41   1793.77 o 
  -4   8 -15    15553.30    13716.79    745.78 o 
  -1   8 -15     9996.11    10237.57    535.45 o 
  -6   9 -15    35340.54    32099.52   1393.02 o 
  -3   9 -15    23663.24    24284.49   1040.07 o 
  -8  10 -15    10959.05    10781.40   1468.17 o 
  -5  10 -15     2323.74     1694.54    472.99 o 
  -2  10 -15     5685.41     5820.26    521.64 o 
 -10  11 -15    20701.38    21527.51   1571.09 o 
  -7  11 -15    25858.89    26811.76   1603.51 o 
  -4  11 -15    13843.20    15069.46    933.75 o 
  -1  11 -15    20139.88    19992.33   1985.84 o 
  -9  12 -15    38448.72    38313.38   2069.53 o 
  -6  12 -15    16869.14    15284.87   1901.90 o 
  -3  12 -15    24392.64    23785.49    815.60 o 
 -11  13 -15     1816.68     2449.12    982.11 o 
  -8  13 -15     2193.29       18.07    763.64 o 
  -5  13 -15     8791.10     8813.67    956.27 o 
  -2  13 -15    17997.13    17414.60   1696.94 o 
 -13  14 -15     4645.30     5063.63   1147.44 o 
 -10  14 -15     7745.98     7379.53   1080.12 o 
  -7  14 -15    12781.20    11083.55   2102.02 o 
  -4  14 -15     3257.72     3466.26    311.33 o 
  -1  14 -15     5769.44     3813.14   1906.57 o 
 -12  15 -15    14383.40    14698.49   1409.76 o 
  -9  15 -15    20988.40    18233.25   2221.68 o 
  -6  15 -15    21851.26    19317.90   1172.20 o 
  -3  15 -15    20430.93    20618.50   2129.65 o 
 -14  16 -15     2976.41     3424.50    842.11 o 
 -11  16 -15    25499.50    28745.04   2237.87 o 
  -8  16 -15    14812.29    14150.89   1090.88 o 
  -5  16 -15     4972.16     5479.52    592.76 o 
 -16  17 -15     1563.82      253.46    973.33 o 
 -13  17 -15     1160.53     1005.15    973.32 o 
 -10  17 -15     9193.99    11332.67   1436.53 o 
  -7  17 -15    11103.27    11304.71   1037.88 o 
  -4  17 -15    10079.63     9554.10   1580.90 o 
  -1  17 -15     1925.07     4440.94   1754.71 o 
 -15  18 -15     3531.95     1304.40    950.80 o 
 -12  18 -15     4114.97     1893.20   1125.76 o 
  -9  18 -15     8873.49    10174.60   1022.03 o 
  -6  18 -15     1282.89     1350.90    555.00 o 
  -3  18 -15    18385.31    17261.42   2936.50 o 
 -17  19 -15      547.21    -1095.54   1147.90 o 
 -14  19 -15     4430.34     4941.84   1178.85 o 
 -11  19 -15       92.20      797.63    805.23 o 
  -8  19 -15    16646.17    16088.63   2043.59 o 
  -5  19 -15     3198.56      828.93   2355.93 o 
  -2  19 -15     2926.85     1527.28   1873.90 o 
 -19  20 -15      267.68    -1103.13   1402.63 o 
 -16  20 -15     9102.83     5900.04   1403.99 o 
 -13  20 -15      823.55       65.16    786.27 o 
 -10  20 -15     8233.94     8909.30   1013.89 o 
  -7  20 -15     1833.37     1914.20    312.21 o 
  -4  20 -15     6169.02     5513.77   1993.19 o 
 -18  21 -15    14986.18    14082.89   1736.07 o 
 -15  21 -15    13114.06    13478.55   1455.38 o 
 -12  21 -15     6333.52     5960.50   1053.89 o 
  -9  21 -15     8628.93     9329.72   1698.57 o 
  -6  21 -15     9708.74     8233.36   2470.01 o 
  -3  21 -15    12228.66    11364.72   2816.80 o 
 -20  22 -15    15507.19    13426.80   1586.40 o 
 -17  22 -15     2660.22     1125.83    944.66 o 
 -14  22 -15     1644.61     1467.34    755.92 o 
 -11  22 -15      545.31      822.78    599.18 o 
  -8  22 -15      271.34     -465.74   1527.19 o 
  -5  22 -15      609.48    -1646.34   1646.34 o 
  -2  22 -15     4988.12      584.94   1863.13 o 
 -19  23 -15     2814.75     2766.75   1072.28 o 
 -16  23 -15     5826.15     5170.35   2293.57 o 
 -13  23 -15     4745.24     3822.39   1243.07 o 
 -10  23 -15     6302.73     7377.17   1909.88 o 
  -7  23 -15     8827.09     8113.94   2935.75 o 
  -4  23 -15      710.15    -1169.77   2112.09 o 
 -18  24 -15     4657.76     3927.69   1234.51 o 
 -15  24 -15      502.46     -471.85    736.75 o 
 -12  24 -15     4224.63     4823.35    887.01 o 
  -9  24 -15      307.28      404.48    450.33 o 
  -6  24 -15     5241.64     1527.34   2697.21 o 
 -17  25 -15     2328.57     1264.95   1270.85 o 
 -14  25 -15     1411.98      370.43   1904.01 o 
 -11  25 -15      969.87     1124.13    758.70 o 
  -8  25 -15     5159.45      823.24   1993.12 o 
  -1   1 -14    39794.86    36113.99   1327.51 o 
   0   2 -14    82853.60    83670.30   2734.91 o 
  -2   3 -14     6848.31     6225.40    396.93 o 
  -4   4 -14    65655.63    59579.66   2137.26 o 
  -1   4 -14    35021.25    33628.86   1106.34 o 
  -3   5 -14    18856.28    19627.59    722.56 o 
   0   5 -14    63633.59    59993.70   1942.18 o 
  -5   6 -14    76507.36    74869.27   1754.86 o 
  -2   6 -14    24712.95    25968.55    841.64 o 
  -7   7 -14   250144.73   251549.45   7560.48 o 
  -4   7 -14    37748.18    33426.90    994.44 o 
  -1   7 -14    17123.20    16993.33    573.61 o 
  -6   8 -14    60034.03    64686.69   2033.10 o 
  -3   8 -14    76798.73    75450.34   1743.77 o 
   0   8 -14    16652.34    18115.35   1135.60 o 
  -8   9 -14   187326.02   195067.77   6728.16 o 
  -5   9 -14    49481.49    49579.99   1952.65 o 
  -2   9 -14     5168.88     5672.92    808.40 o 
 -10  10 -14    50763.00    54086.33   3515.34 o 
  -7  10 -14    28045.21    31370.37   1778.11 o 
  -4  10 -14    28873.98    29433.97   1166.58 o 
  -1  10 -14    19428.91    18592.42   1181.10 o 
  -9  11 -14    50517.49    53274.98   2921.12 o 
  -6  11 -14   105258.47   102439.27   7462.96 o 
  -3  11 -14    85501.76    84842.90   2745.39 o 
   0  11 -14    41537.62    40818.25   2215.97 o 
 -11  12 -14    19495.47    18813.40   1994.13 o 
  -8  12 -14    45974.61    44613.14   2199.66 o 
  -5  12 -14      605.98     1701.40    882.75 o 
  -2  12 -14      313.92     -558.07    641.58 o 
 -13  13 -14    11454.67    10758.79   1516.85 o 
 -10  13 -14    16954.36    18492.48   1281.43 o 
  -7  13 -14     2843.96      984.15   1641.05 o 
  -4  13 -14       91.01        5.50    254.82 o 
  -1  13 -14      732.63     1452.47   1196.86 o 
 -12  14 -14     5415.86     6231.34    995.79 o 
  -9  14 -14    23929.17    24075.09   2151.50 o 
  -6  14 -14    41905.89    38979.25   1792.37 o 
  -3  14 -14    14885.89    11886.82   2253.84 o 
 -14  15 -14     9441.24     9627.02   1522.15 o 
 -11  15 -14     3361.09     5629.57   1008.91 o 
  -8  15 -14     8107.90     6783.98   1035.43 o 
  -5  15 -14    33471.30    33838.77   2655.67 o 
  -2  15 -14     2730.12     3426.42   1087.54 o 
 -16  16 -14     6018.68     6423.78   1635.73 o 
 -13  16 -14     2052.31     1913.86    866.25 o 
 -10  16 -14     2843.17     2583.26    950.80 o 
  -7  16 -14      792.89     1002.98    576.73 o 
  -4  16 -14    22896.92    21250.28   3083.32 o 
  -1  16 -14     9403.74    10411.13   2220.90 o 
 -15  17 -14    12248.97    11312.16   2508.15 o 
 -12  17 -14     9746.21     9263.33   1493.83 o 
  -9  17 -14     4787.97     4664.20   1275.54 o 
  -6  17 -14    19396.49    20183.95   1063.72 o 
  -3  17 -14     1335.76     2112.13   2112.13 o 
 -17  18 -14     1287.15     1043.18   2041.72 o 
 -14  18 -14     7832.58     5792.22   1032.00 o 
 -11  18 -14     4880.18     4801.39    842.28 o 
  -8  18 -14     9431.89    10796.08    973.20 o 
  -5  18 -14    10552.34    12435.25   1786.20 o 
  -2  18 -14     1680.41     1527.24   1408.09 o 
 -19  19 -14    58652.96    61631.88   4804.31 o 
 -16  19 -14     8839.49     7708.52   1462.81 o 
 -13  19 -14    12667.80    10773.51   1333.44 o 
 -10  19 -14    12899.30    12698.02   1098.61 o 
  -7  19 -14    27917.09    30364.58   1822.50 o 
  -4  19 -14    24390.47    20915.86   3294.52 o 
  -1  19 -14     1686.15     2447.91   1516.40 o 
 -18  20 -14     5888.32     2912.48   2334.39 o 
 -15  20 -14     8502.46     8068.67   1083.12 o 
 -12  20 -14    15914.86    14707.54   2476.21 o 
  -9  20 -14    30415.07    33207.68   2339.59 o 
  -6  20 -14    14558.01    18364.79   2708.67 o 
   0  20 -14    11917.61    11765.48   2795.11 o 
 -20  21 -14      153.31     1868.36   1401.55 o 
 -17  21 -14     5408.06     4542.69   1339.50 o 
 -14  21 -14     7935.82     8090.74   1146.71 o 
 -11  21 -14     7057.79     6317.43   1454.94 o 
  -8  21 -14    10739.81    12733.43    990.09 o 
  -5  21 -14     6361.32     5286.29   1993.19 o 
  -2  21 -14     1448.83    -1516.39   2805.33 o 
 -22  22 -14    10885.56    11415.63   2388.76 o 
 -19  22 -14    12569.84    16029.30   2286.57 o 
 -16  22 -14     1885.05     2164.69    876.42 o 
 -13  22 -14     1155.61      768.81    967.26 o 
 -10  22 -14    14693.80    15545.12   1235.51 o 
  -7  22 -14    31988.05    28255.98   4595.53 o 
  -4  22 -14     8733.81     5741.51   2231.60 o 
  -1  22 -14      203.45      931.47   1982.09 o 
 -21  23 -14     1421.93      796.01    989.30 o 
 -18  23 -14     1332.47     2301.40   1000.23 o 
 -15  23 -14      259.49      338.37    902.72 o 
 -12  23 -14     5182.78     5170.24   2356.01 o 
  -9  23 -14     3836.21     4148.63    801.56 o 
  -6  23 -14      329.51    -1061.45   1992.93 o 
  -3  23 -14     4778.85     2924.66   1754.80 o 
 -20  24 -14     1851.89      -20.85    907.94 o 
 -17  24 -14     5266.48     3128.30    941.46 o 
 -14  24 -14     2580.83     1857.49   1188.47 o 
 -11  24 -14     4739.54     2118.11    915.31 o 
  -8  24 -14     1485.85      357.44   2588.70 o 
  -5  24 -14     7293.82     3043.97   1874.04 o 
 -16  25 -14     3722.39     3222.53   1080.76 o 
 -13  25 -14     2450.83     1615.09   1035.97 o 
 -10  25 -14     4123.67     4902.56    862.71 o 
  -1   3 -13    21752.94    21293.14    741.80 o 
  -3   4 -13    14225.43    14317.71    540.76 o 
  -2   5 -13    59021.12    58667.34   1370.21 o 
  -4   6 -13    27817.72    26796.92    841.60 o 
  -1   6 -13    31442.32    31080.25    876.08 o 
  -6   7 -13    27541.88    28663.44    989.22 o 
  -3   7 -13    82944.53    80450.98   2057.16 o 
  -5   8 -13    11649.79    11222.68   1196.27 o 
  -2   8 -13     7880.92     9207.58    508.79 o 
  -7   9 -13    83134.17    81077.48   3412.62 o 
  -4   9 -13    22433.46    23319.70   1141.50 o 
  -1   9 -13    47430.02    50068.30   1877.71 o 
  -9  10 -13    25986.07    25673.13   1491.70 o 
  -6  10 -13    33864.44    34343.18   1862.28 o 
  -3  10 -13     6681.56     6502.45    522.19 o 
  -8  11 -13    18345.05    19015.04   1777.44 o 
  -5  11 -13    16708.65    16151.64   1453.86 o 
  -2  11 -13    35329.40    35467.12   1175.76 o 
 -10  12 -13     6710.23     5206.14    743.06 o 
  -7  12 -13    35448.50    37152.02   2158.52 o 
  -4  12 -13    41916.58    42594.54   2211.85 o 
  -1  12 -13     2756.49     2198.86    744.95 o 
 -12  13 -13     1442.31     1768.18    781.67 o 
  -9  13 -13    20756.11    22187.71   1793.72 o 
  -6  13 -13     1511.00      856.53   1115.65 o 
  -3  13 -13    32636.54    32497.20   2750.18 o 
 -11  14 -13     5943.80     5754.23   1031.98 o 
  -8  14 -13     1197.64     1108.95    736.50 o 
  -5  14 -13     3227.50     4400.17    503.59 o 
  -2  14 -13     7496.21     6554.28   1124.83 o 
 -13  15 -13     3071.86     2865.06    995.72 o 
 -10  15 -13     4633.94     5933.62   1212.35 o 
  -7  15 -13     4469.44     4205.67    814.34 o 
  -4  15 -13    20065.39    20886.50    946.35 o 
 -15  16 -13    15456.68    10370.22   1479.23 o 
 -12  16 -13    10785.66     9475.25   1325.35 o 
  -9  16 -13     1469.65     1574.70    703.40 o 
  -6  16 -13    20070.05    20943.72   1278.97 o 
  -3  16 -13    18495.82    19383.57   2627.83 o 
 -14  17 -13    21048.77    18930.95   2871.77 o 
 -11  17 -13    14450.43    16178.55   1484.18 o 
  -8  17 -13    25131.57    22287.13   1394.25 o 
  -5  17 -13    26775.17    26910.11   1209.75 o 
  -2  17 -13    28586.62    31746.82   3988.68 o 
 -16  18 -13     5158.44     2866.50   1144.19 o 
 -13  18 -13     2987.77     3690.02   1169.84 o 
 -10  18 -13     6007.06     5408.81    869.69 o 
  -7  18 -13    30493.80    30835.53   1671.48 o 
  -4  18 -13     1933.14     4224.31   1527.25 o 
 -18  19 -13      403.67      137.37   1038.77 o 
 -15  19 -13     1475.97      783.26    763.82 o 
 -12  19 -13      548.20       30.51    716.41 o 
  -9  19 -13     3301.40     3739.30    751.15 o 
  -6  19 -13      758.80      379.02    548.90 o 
  -3  19 -13     2372.28      238.30   1527.26 o 
 -17  20 -13     9334.13    10777.38   1282.34 o 
 -14  20 -13      103.83     -308.81    791.00 o 
 -11  20 -13     5272.08     5334.01    955.96 o 
  -8  20 -13     3668.45     3936.54    641.10 o 
  -5  20 -13     4852.31     7517.59   1993.14 o 
  -2  20 -13     1394.88     -704.04   1754.69 o 
 -19  21 -13      547.20     -212.47   1038.07 o 
 -16  21 -13     8544.49     6796.16   1298.78 o 
 -13  21 -13     4143.79     3239.24    957.17 o 
 -10  21 -13     2904.68     2716.93    688.69 o 
  -7  21 -13      541.25      467.74    445.49 o 
  -1  21 -13     5353.46     3607.14   2328.94 o 
 -21  22 -13     3778.03     2577.79    994.50 o 
 -18  22 -13      659.40      566.61    733.65 o 
 -15  22 -13     5833.94     5345.48   1035.31 o 
 -12  22 -13     4644.61     3742.80    728.31 o 
  -9  22 -13     1827.34     2547.25    729.84 o 
  -6  22 -13     1224.01    -2231.26   2231.26 o 
  -3  22 -13     1171.73      238.29   1635.53 o 
 -20  23 -13     2465.64     2918.05   1142.03 o 
 -17  23 -13     1059.44     1028.68    935.34 o 
 -14  23 -13     2450.83     2262.09   1342.49 o 
 -11  23 -13     3622.95     2696.69   1029.01 o 
  -8  23 -13     5071.81     6098.54    801.58 o 
  -5  23 -13      979.29     -119.14   1992.95 o 
  -2  23 -13     8898.22     9088.86   2567.41 o 
 -19  24 -13       82.93     -891.51    891.51 o 
 -16  24 -13      686.29     2381.92   1373.26 o 
 -13  24 -13     3067.73     3536.99    947.77 o 
 -10  24 -13      171.53     -688.82   1353.89 o 
  -7  24 -13      361.39     -357.43   1884.62 o 
  -4  24 -13     1766.30     4906.64   3043.63 o 
 -18  25 -13     1752.82     1439.03   2366.99 o 
 -15  25 -13     1575.65     2347.38   1206.01 o 
 -12  25 -13     1112.36      490.15    746.00 o 
  -9  25 -13      970.59      672.77    453.65 o 
   0   0 -12   531523.69   547054.75  21380.88 o 
  -1   2 -12      522.06      673.69    234.03 o 
  -3   3 -12   137739.78   126282.38   3686.85 o 
   0   3 -12    71406.58    72346.24   2308.62 o 
  -2   4 -12    44890.15    44453.57   1047.74 o 
  -4   5 -12    18413.02    16085.26    756.04 o 
  -1   5 -12    57392.39    54317.79   1333.29 o 
  -6   6 -12   113494.27   114006.34   3718.72 o 
  -3   6 -12    20375.04    18809.07    765.42 o 
   0   6 -12    31372.42    32670.35   1511.46 o 
  -5   7 -12    18548.79    18083.61    905.48 o 
  -2   7 -12    70082.90    70592.19   1729.37 o 
  -7   8 -12    55524.12    55671.55   2113.70 o 
  -4   8 -12    46093.75    45468.73   1537.76 o 
  -1   8 -12    45746.57    44181.56   1305.74 o 
  -9   9 -12    20875.18    19999.30   1636.80 o 
  -6   9 -12     8912.42     8071.14    897.25 o 
  -3   9 -12    12576.19    13665.39    786.78 o 
   0   9 -12    43421.17    45652.97   2733.97 o 
  -8  10 -12    37486.88    34189.12   1656.63 o 
  -5  10 -12    35324.57    36123.88   1822.77 o 
  -2  10 -12    32586.58    31949.13    904.16 o 
 -10  11 -12   140539.08   140808.41   5450.04 o 
  -7  11 -12    21438.54    21179.38   1490.78 o 
  -4  11 -12    12945.57    11902.22   2129.31 o 
  -1  11 -12   166278.08   177428.16   5301.47 o 
 -12  12 -12    51188.33    50912.07   3167.77 o 
  -9  12 -12    41533.30    39788.61   2651.92 o 
  -6  12 -12     1919.85      352.01    746.75 o 
  -3  12 -12    12189.78    13116.92   1035.35 o 
   0  12 -12    57120.95    50737.09   4307.66 o 
 -11  13 -12    33508.72    31709.62   1769.09 o 
  -8  13 -12    35471.08    37346.95   2283.98 o 
  -5  13 -12    36494.03    37588.30   1521.32 o 
  -2  13 -12    42242.06    43142.82   3698.27 o 
 -13  14 -12    46411.16    47107.12   2517.43 o 
 -10  14 -12    39771.43    40469.02   2140.99 o 
  -7  14 -12    19335.05    18645.78   1083.97 o 
  -4  14 -12     8179.88     8111.56    664.44 o 
 -15  15 -12    93716.33    96267.76   6210.82 o 
 -12  15 -12    37382.06    36299.88   3621.42 o 
  -9  15 -12     7011.11     6419.87   1015.08 o 
  -6  15 -12    10816.22    10752.13    792.84 o 
  -3  15 -12    53613.00    54748.35   3053.53 o 
 -14  16 -12    14933.77    13486.45   1563.89 o 
 -11  16 -12    14044.84    13366.69   1379.77 o 
  -8  16 -12    12501.67    11053.34   1177.72 o 
  -5  16 -12     2822.42     2372.39    451.85 o 
  -2  16 -12      176.81      704.02   1408.04 o 
 -16  17 -12     1341.67      497.14    781.66 o 
 -13  17 -12    16844.44    17358.70   1517.76 o 
 -10  17 -12     4834.00     5114.24   1082.26 o 
  -7  17 -12     2172.13     1961.70    626.28 o 
  -4  17 -12     3403.36     4820.25   1765.62 o 
 -18  18 -12    41360.00    39744.68   4564.24 o 
 -15  18 -12    19631.66    18818.21   1780.01 o 
 -12  18 -12     1178.03      787.44   1167.48 o 
  -9  18 -12     9212.75     8272.76    863.10 o 
  -6  18 -12     4461.09     4696.04    733.99 o 
  -3  18 -12     6231.25     6683.78   1754.90 o 
 -17  19 -12     5936.97     4815.99   1067.21 o 
 -14  19 -12    12651.97    15068.47   2859.62 o 
 -11  19 -12    29456.45    30099.30   1789.52 o 
  -8  19 -12    12126.38    11937.22   1317.18 o 
  -5  19 -12     8536.92     7875.80   1884.99 o 
  -2  19 -12     7040.20     4560.62   2101.57 o 
 -19  20 -12     1807.51     1608.53   1093.05 o 
 -16  20 -12     1446.42     1585.89    984.58 o 
 -13  20 -12     4092.04     3985.48    821.39 o 
 -10  20 -12     7388.64     9736.77   1779.20 o 
  -7  20 -12      708.76     -145.47   1229.35 o 
 -21  21 -12     5742.94     4652.13   2068.98 o 
 -18  21 -12     5129.39     3985.95    990.04 o 
 -15  21 -12     3938.79     3087.04   1207.61 o 
 -12  21 -12     3391.58     4256.87    858.89 o 
  -9  21 -12     7424.35     6067.03    861.01 o 
  -6  21 -12     5420.91     5980.32   1169.90 o 
  -3  21 -12      765.91     2924.43   2805.29 o 
 -20  22 -12     1849.26     2416.68   1411.51 o 
 -17  22 -12      418.00      465.16    754.75 o 
 -14  22 -12    13975.95    15128.18   1533.69 o 
 -11  22 -12    50582.21    56533.63   6534.43 o 
  -8  22 -12    11402.05    11002.94   1209.20 o 
  -5  22 -12     1011.69      346.60   1873.81 o 
  -2  22 -12     2914.84     5361.69   2567.11 o 
 -22  23 -12     4921.54     4112.82   1280.49 o 
 -19  23 -12     8881.80     7659.66   1741.56 o 
 -16  23 -12    16300.36    15697.84   2160.09 o 
 -13  23 -12     4980.28     5752.89   1172.14 o 
 -10  23 -12     1219.83     1427.62    709.72 o 
  -7  23 -12     7426.63     7949.83    731.21 o 
  -4  23 -12    10375.59     7605.01   2578.34 o 
  -1  23 -12     5142.65     1278.19   2209.76 o 
 -21  24 -12      211.21      -81.37   1257.34 o 
 -18  24 -12     4780.79     5388.80   1161.44 o 
 -15  24 -12     1614.57     1086.56    806.52 o 
 -12  24 -12     3177.92     2450.67   1554.36 o 
  -9  24 -12     4986.20     5031.84    910.50 o 
  -6  24 -12     8535.09     5275.63   1993.26 o 
  -3  24 -12      902.84        0.00   1743.83 o 
 -17  25 -12      737.02     -889.36    889.36 o 
 -14  25 -12    22149.96    20712.37   2634.40 o 
 -11  25 -12    22968.18    22063.10   2262.51 o 
  -8  25 -12      941.97    -1765.50   2816.13 o 
 -13  26 -12      631.91     -244.66    816.32 o 
  -2   3 -11    62851.30    58154.85   1423.01 o 
  -1   4 -11    22273.23    21211.45    674.95 o 
  -3   5 -11     7840.70     7892.06    386.00 o 
  -5   6 -11     3591.14     3206.00    525.38 o 
  -2   6 -11    41106.13    41651.02   1082.75 o 
  -4   7 -11   144887.14   140317.83   5241.67 o 
  -1   7 -11     5100.64     5381.14    305.78 o 
  -6   8 -11     9071.83     8653.92    781.95 o 
  -3   8 -11    22082.65    23712.43   1448.95 o 
  -8   9 -11    91201.59    89416.23   3196.86 o 
  -5   9 -11     6364.89     5897.24    774.63 o 
  -2   9 -11     2045.41     1285.51    628.51 o 
  -7  10 -11    23062.88    20880.42   1891.75 o 
  -4  10 -11    11106.65    12318.78   1205.31 o 
  -1  10 -11    21796.53    21000.99   1470.19 o 
  -9  11 -11    19226.55    19321.19   1197.20 o 
  -6  11 -11    55227.04    54838.38   2329.27 o 
  -3  11 -11    27722.75    28269.48   1153.99 o 
 -11  12 -11    16282.29    15026.60   1804.34 o 
  -8  12 -11    10313.61     9097.76   1101.21 o 
  -5  12 -11    82494.68    87845.06   3128.44 o 
  -2  12 -11    59127.84    61294.71   3216.54 o 
 -10  13 -11     4683.60     3078.13    897.05 o 
  -7  13 -11    13867.18    16943.31   2893.24 o 
  -4  13 -11    16078.63    17450.75    915.89 o 
 -12  14 -11      642.18     1050.63    658.66 o 
  -9  14 -11    15695.45    15966.26   1494.19 o 
  -6  14 -11    37547.05    37515.67   1719.59 o 
  -3  14 -11     2112.83     2925.99    314.12 o 
 -14  15 -11     5547.62     5373.03    897.06 o 
 -11  15 -11    11623.27     9772.33   1201.00 o 
  -8  15 -11    11059.23    11171.59   1445.18 o 
  -5  15 -11      373.32       98.94    591.94 o 
 -13  16 -11     6193.73     6339.90   1067.24 o 
 -10  16 -11     6047.44     6067.58   1024.16 o 
  -7  16 -11     3650.05     5090.75    763.31 o 
  -4  16 -11     4361.99     4707.82   1190.80 o 
 -15  17 -11     5558.31     4388.17   1062.48 o 
 -12  17 -11     6688.28     7335.36    945.79 o 
  -9  17 -11    17288.71    18108.43   1124.27 o 
  -6  17 -11     2533.34     3193.46    493.20 o 
  -3  17 -11     5137.88     5275.43   1635.71 o 
 -17  18 -11     6239.89     5038.87   1402.83 o 
 -14  18 -11      522.37      319.25    654.38 o 
 -11  18 -11     2737.23     3637.90    906.72 o 
  -8  18 -11     1768.38     1455.52    578.80 o 
  -5  18 -11     2305.62     3143.36   1554.35 o 
 -16  19 -11     3405.70     3129.33    928.18 o 
 -13  19 -11     2158.02     2323.19    886.06 o 
 -10  19 -11     3382.89     4017.19    733.09 o 
  -7  19 -11      468.82     -559.33    567.38 o 
  -4  19 -11     2690.14     2112.19   1646.43 o 
 -18  20 -11     8864.44     7851.00   1167.05 o 
 -15  20 -11      751.89     1509.46    750.40 o 
 -12  20 -11     3898.77     6965.82   2078.45 o 
  -9  20 -11     6588.54     6981.98    912.73 o 
  -6  20 -11       23.86      -62.38    448.15 o 
  -3  20 -11    17628.20    19774.58   3510.67 o 
 -20  21 -11     4041.68     4263.48   1099.74 o 
 -17  21 -11    11836.29    12170.43   2534.76 o 
 -14  21 -11      602.43       -9.14    738.22 o 
 -11  21 -11     5204.08     5820.45    908.94 o 
  -8  21 -11    14404.55    14593.17   1235.15 o 
  -5  21 -11     9462.80     8450.01   2578.34 o 
  -2  21 -11     1599.44     2567.05   1982.15 o 
 -19  22 -11     1529.69     1330.92    866.51 o 
 -16  22 -11     3875.25     1975.29   1080.88 o 
 -13  22 -11    18616.85    19286.09   1715.96 o 
 -10  22 -11    20534.55    21959.94   1945.07 o 
  -7  22 -11      313.67      807.58    442.18 o 
  -4  22 -11     7593.93     9132.06   2578.21 o 
 -21  23 -11    10933.56    11890.41   1262.33 o 
 -18  23 -11     1370.52     1655.00    892.39 o 
 -15  23 -11    12417.51    11165.07   1309.05 o 
 -12  23 -11    14144.32    13302.34   1245.67 o 
  -9  23 -11     1947.39     2098.19    682.24 o 
  -6  23 -11     2619.72     2816.23   2469.62 o 
  -3  23 -11     4698.09     3271.29   2448.05 o 
 -20  24 -11     1298.64      825.45   1184.04 o 
 -17  24 -11     2304.98     2724.52   1055.59 o 
 -14  24 -11     1678.24     1763.93    729.15 o 
 -11  24 -11     2873.16     3978.79    933.85 o 
  -8  24 -11     4163.78     4433.82    650.63 o 
  -5  24 -11      232.68      823.16   2805.26 o 
 -19  25 -11      226.80      736.18   1759.04 o 
 -16  25 -11       12.15      334.80    835.21 o 
 -13  25 -11     1296.25      548.49    717.20 o 
 -10  25 -11      904.95      843.23    638.88 o 
  -7  25 -11      468.82     1754.65   2112.08 o 
 -15  26 -11     2256.38      866.52   1705.97 o 
 -12  26 -11      716.40       -1.20    811.94 o 
   0   1 -10   108819.94    99095.95   2711.14 o 
  -2   2 -10     8430.31     9118.24    633.41 o 
  -1   3 -10     3338.63     3296.03    380.10 o 
  -3   4 -10    60070.31    58646.43   1411.59 o 
   0   4 -10    79057.52    74045.53   2218.99 o 
  -5   5 -10    18328.25    21500.66   1404.09 o 
  -2   5 -10     7782.15     6818.68    463.74 o 
  -4   6 -10     8571.98     7639.82    478.60 o 
  -1   6 -10   119915.04   115183.88   2561.76 o 
  -6   7 -10    64344.38    63449.29   2324.15 o 
  -3   7 -10   253558.72   250687.95   6080.20 o 
   0   7 -10   129095.43   122457.24   5852.05 o 
  -8   8 -10    83297.74    86638.35   3761.21 o 
  -5   8 -10    14843.01    14535.79   1387.36 o 
  -2   8 -10    96104.73    96320.55   2396.29 o 
  -7   9 -10    20365.28    19981.60   1371.33 o 
  -4   9 -10    84514.69    81095.38   3788.82 o 
  -1   9 -10   119569.05   115995.07   4396.18 o 
  -9  10 -10    24790.63    23811.80   1291.86 o 
  -6  10 -10    33050.81    31472.76   1820.44 o 
  -3  10 -10   110885.09   111594.75   2986.56 o 
   0  10 -10     9797.64     8451.32   1549.41 o 
 -11  11 -10    52210.40    50564.46   3276.92 o 
  -8  11 -10    83106.23    78273.62   2926.73 o 
  -5  11 -10   174664.77   179380.36   6247.15 o 
  -2  11 -10    22096.62    19731.45   1663.93 o 
 -10  12 -10     7272.48     6024.59   1630.48 o 
  -7  12 -10     2267.74     2068.94    617.91 o 
  -4  12 -10    13709.09    13707.32    896.68 o 
  -1  12 -10    38078.54    37360.70   2396.72 o 
 -12  13 -10    24337.55    26367.08   1880.63 o 
  -9  13 -10    15691.12    16776.54   1432.76 o 
  -6  13 -10     5456.90     5830.05   1045.39 o 
  -3  13 -10    17200.01    17787.37    837.54 o 
 -14  14 -10    57641.89    56870.60   3634.42 o 
 -11  14 -10    31833.81    30583.61   1897.31 o 
  -8  14 -10    52761.75    51453.86   2160.12 o 
  -5  14 -10    33673.51    35391.20   1747.77 o 
 -13  15 -10     8641.83     9020.71   1179.02 o 
 -10  15 -10    30828.93    29998.44   1945.98 o 
  -7  15 -10     3638.35     3848.55    603.86 o 
  -4  15 -10    13494.16    15355.86    809.77 o 
 -15  16 -10     1757.92      548.33    697.01 o 
 -12  16 -10    24678.89    25798.21   1938.23 o 
  -9  16 -10     5161.92     6083.81   1193.36 o 
  -6  16 -10      792.26     1497.92    483.29 o 
  -3  16 -10     2243.29     2577.95   1408.12 o 
 -17  17 -10    12567.96    12849.61   2221.05 o 
 -14  17 -10     5691.74     4207.58    926.33 o 
 -11  17 -10      542.79     1210.99    783.26 o 
  -8  17 -10     1830.62     2487.41    510.44 o 
  -5  17 -10     3237.28     4029.51    693.25 o 
 -16  18 -10     5136.93     3291.49   1050.74 o 
 -13  18 -10     9542.50    11386.58   1132.12 o 
 -10  18 -10    43372.41    43184.88   2216.28 o 
  -7  18 -10    10937.18    11909.97    906.09 o 
  -4  18 -10    21185.17    23464.93   1177.51 o 
 -18  19 -10    11585.99     9711.83   1516.75 o 
 -15  19 -10    12252.77    12258.64   1095.38 o 
 -12  19 -10    20121.07    20075.27   1348.15 o 
  -9  19 -10    14240.84    14250.93   1171.21 o 
  -6  19 -10    21636.52    24086.84   3180.62 o 
  -3  19 -10    17525.56    18485.51   3510.73 o 
 -20  20 -10    16643.38    15999.46   2100.88 o 
 -17  20 -10     2464.43     2577.51    788.79 o 
 -14  20 -10     1923.84      891.30   1058.77 o 
 -11  20 -10    11599.10    12855.85   1188.24 o 
  -8  20 -10    14492.09    14043.36   1222.57 o 
  -5  20 -10     3944.56     4611.12    548.92 o 
 -19  21 -10    10180.64     9979.33   1716.34 o 
 -16  21 -10     1759.96      824.93    993.34 o 
 -13  21 -10     9460.08     9691.17   1205.44 o 
 -10  21 -10    18786.84    17252.46   1422.15 o 
  -7  21 -10    18955.89    21962.83   3489.12 o 
  -4  21 -10     3237.19     4451.89   2577.98 o 
 -21  22 -10      456.65    -1074.92   1337.11 o 
 -18  22 -10    16270.70    17022.50   1832.88 o 
 -15  22 -10    15838.50    17988.99   1541.21 o 
 -12  22 -10    13416.91    13293.79   1318.32 o 
  -9  22 -10     2682.66     3171.46   1009.93 o 
  -6  22 -10      101.02      207.53    352.01 o 
  -3  22 -10    18439.84    16350.42   3153.06 o 
 -20  23 -10     1283.05     2602.40    949.40 o 
 -17  23 -10     1933.06     1116.09    736.63 o 
 -14  23 -10    10260.05     8298.58   1302.34 o 
 -11  23 -10     1293.18     1782.37   2025.46 o 
  -8  23 -10     4970.84     6703.57    910.51 o 
  -5  23 -10      462.60     1635.51   1873.79 o 
  -2  23 -10     8581.66     7918.87   2794.89 o 
 -19  24 -10     6643.69     5701.52    932.02 o 
 -16  24 -10     1227.72     1293.35    810.75 o 
 -13  24 -10     9154.17    10862.93   1590.99 o 
 -10  24 -10     2096.91     2706.96    827.25 o 
  -7  24 -10      148.92     -343.23    343.23 o 
  -4  24 -10      943.52     -584.89   1862.98 o 
 -18  25 -10     4522.46     3099.26   1095.48 o 
 -15  25 -10     5944.95     4837.98   2540.19 o 
 -12  25 -10     1211.66      945.85    746.00 o 
  -9  25 -10     5996.05     5874.06   1749.43 o 
  -6  25 -10     4007.68     6206.69   2458.84 o 
 -17  26 -10     1698.16     1504.01    902.80 o 
 -14  26 -10     2362.51     1301.42    947.71 o 
 -11  26 -10     4973.35     2937.49   1662.73 o 
  -1   2  -9    64283.49    64299.35   1475.45 o 
  -2   4  -9    54693.41    51772.87   1431.65 o 
  -4   5  -9    11812.54    12302.96    585.12 o 
  -1   5  -9    52595.30    50649.88   1168.74 o 
  -3   6  -9     2505.50     2240.42    465.92 o 
  -5   7  -9    21082.72    18473.59   1122.27 o 
  -2   7  -9    45037.80    43454.03   1634.90 o 
  -7   8  -9    34595.41    32611.11   2104.64 o 
  -4   8  -9     4955.52     4372.04    980.45 o 
  -1   8  -9    96479.03    99020.66   3928.61 o 
  -6   9  -9    66373.84    65838.10   2596.72 o 
  -3   9  -9     6311.61     4496.18    823.40 o 
  -8  10  -9    10812.36     9863.75   2118.41 o 
  -5  10  -9     1655.43     3065.41   1299.82 o 
  -2  10  -9    10604.61     9979.54    543.56 o 
 -10  11  -9    20444.54    21241.74   1073.02 o 
  -7  11  -9    30366.22    28058.62   1662.27 o 
  -4  11  -9     2045.28     1536.52    601.17 o 
  -1  11  -9    82176.05    80065.26   5627.38 o 
  -9  12  -9    25898.37    24774.71   1294.32 o 
  -6  12  -9     8557.05     8512.74    653.03 o 
  -3  12  -9    67511.77    68531.45   2167.05 o 
 -11  13  -9     2458.62     2863.33    823.23 o 
  -8  13  -9     8631.89     9218.92    995.93 o 
  -5  13  -9    12684.72    12841.59    834.17 o 
 -13  14  -9    14076.43    12310.38   1027.95 o 
 -10  14  -9     1846.28     1045.97    758.22 o 
  -7  14  -9     3705.41     3295.91    822.81 o 
  -4  14  -9     2482.02     2621.57    414.22 o 
 -12  15  -9    17480.51    19088.13   1517.88 o 
  -9  15  -9    21482.10    22839.03   1231.24 o 
  -6  15  -9     1782.89     1660.49    520.06 o 
  -3  15  -9    20276.69    21740.13   1159.62 o 
 -14  16  -9     4106.57     4127.14    781.72 o 
 -11  16  -9     4463.69     3288.37   1042.83 o 
  -8  16  -9    18730.72    18194.16   1170.44 o 
  -5  16  -9     5850.45     6983.07    953.97 o 
 -16  17  -9    24499.32    26159.42   2069.14 o 
 -13  17  -9    12391.05    13582.71   1104.16 o 
 -10  17  -9    31262.84    28803.97   2859.38 o 
  -7  17  -9    28241.82    29484.37   2598.52 o 
  -4  17  -9    16860.16    17770.47    951.32 o 
 -15  18  -9     2126.85     1357.79   1193.92 o 
 -12  18  -9     2992.18     2414.53    711.34 o 
  -9  18  -9     4988.02     5170.55    706.38 o 
  -6  18  -9     7788.04     8231.53   2605.40 o 
 -17  19  -9     4290.94     4430.50    796.67 o 
 -14  19  -9     7605.90     6122.98    870.74 o 
 -11  19  -9     3782.15     4373.61    875.81 o 
  -8  19  -9     1587.54     2940.40   1361.95 o 
  -5  19  -9     8198.02     8883.27   1039.99 o 
 -19  20  -9      285.98     -204.94    840.07 o 
 -16  20  -9     6704.83     7404.32   1064.98 o 
 -13  20  -9     2854.07     1987.48    767.33 o 
 -10  20  -9     3860.93     3478.51    723.28 o 
  -7  20  -9     9217.63    10878.56   1803.77 o 
  -4  20  -9     5798.48     4798.81   1527.39 o 
 -18  21  -9     7210.22     7723.00   1023.21 o 
 -15  21  -9    25419.43    22488.43   2535.94 o 
 -12  21  -9    29926.86    32814.58   2058.64 o 
  -9  21  -9    19051.58    18632.02   2129.25 o 
  -6  21  -9    10345.07    11352.67   2215.48 o 
  -3  21  -9     6934.12     7008.77   1982.39 o 
 -20  22  -9    12030.03    10300.29   1273.52 o 
 -17  22  -9      573.36      505.36    650.55 o 
 -14  22  -9     5495.25     5286.24    822.75 o 
 -11  22  -9       33.29       45.82    688.85 o 
  -8  22  -9      425.81     1534.98   1890.04 o 
  -5  22  -9      364.40     -346.60   1635.50 o 
 -22  23  -9     4400.54     3334.01    892.74 o 
 -19  23  -9      562.75     -636.25   1586.77 o 
 -16  23  -9      570.33     -339.62    772.94 o 
 -13  23  -9     1583.61     1044.38    727.37 o 
 -10  23  -9    10384.69    10537.01   1690.03 o 
  -7  23  -9    16242.18    15383.19   1776.91 o 
  -4  23  -9     2579.65     3390.30   1873.87 o 
 -21  24  -9      110.33     -255.67    938.40 o 
 -18  24  -9     1860.02     1401.98    911.88 o 
 -15  24  -9     1675.18     1356.99   1117.49 o 
 -12  24  -9     5597.82     5438.26   1236.87 o 
  -9  24  -9       50.56     -504.93    504.93 o 
  -6  24  -9     1759.89     -584.90   1873.84 o 
  -3  24  -9     2330.47     -346.61   2794.54 o 
 -20  25  -9      974.34     1012.78   1246.00 o 
 -17  25  -9     1793.23     1547.05    828.25 o 
 -14  25  -9     1145.55      732.05   1203.66 o 
 -11  25  -9     1440.39      230.67    638.88 o 
  -8  25  -9     1184.94     1466.48    669.61 o 
  -5  25  -9      926.35     4440.81   2339.55 o 
 -16  26  -9     3168.18     3230.27   1026.56 o 
 -13  26  -9     1389.75     2663.09    895.97 o 
 -10  26  -9     5038.54     6027.51   1051.71 o 
  -1   1  -8   574658.31   561854.88  15078.54 o 
   0   2  -8   116937.61   113651.18   3086.71 o 
  -2   3  -8    24658.07    23638.97    660.18 o 
  -4   4  -8    80979.25    80193.51   2759.14 o 
  -1   4  -8   117571.44   111138.84   2267.70 o 
  -3   5  -8    81662.25    76750.12   1952.40 o 
   0   5  -8    44186.74    38069.42   2020.23 o 
  -5   6  -8   148583.81   134065.05   4461.11 o 
  -2   6  -8    11266.65    11661.25    953.14 o 
  -7   7  -8   224061.89   210943.53   8402.25 o 
  -4   7  -8    53589.25    50187.08   2154.50 o 
  -1   7  -8    92965.80    88260.83   3162.68 o 
  -6   8  -8    72177.95    74138.40   3175.87 o 
  -3   8  -8    13329.42    13249.68   1034.88 o 
   0   8  -8    31286.10    31206.21   2028.35 o 
  -8   9  -8    53400.97    52340.74   2233.42 o 
  -5   9  -8    86918.87    90179.93   3389.52 o 
  -2   9  -8    27179.02    27931.16    976.56 o 
 -10  10  -8    28842.00    25383.99   1637.33 o 
  -7  10  -8    41720.54    40191.41   1800.41 o 
  -4  10  -8    51799.50    49707.46   1631.09 o 
  -1  10  -8     7508.30     7389.03   1430.13 o 
  -9  11  -8    17673.04    18003.88   1669.12 o 
  -6  11  -8   144861.17   140621.09   4632.56 o 
  -3  11  -8    41435.89    37001.58   1371.20 o 
 -11  12  -8   102602.02   105058.29   4586.93 o 
  -8  12  -8    14415.94    15054.56   1032.35 o 
  -5  12  -8    26610.23    27925.76   1099.22 o 
  -2  12  -8     6262.00     7339.39    532.83 o 
 -13  13  -8    33632.66    35790.99   2461.24 o 
 -10  13  -8    14420.17    13191.06   1147.85 o 
  -7  13  -8     6173.20     5803.50    701.44 o 
  -4  13  -8     1564.67     1825.23   1207.73 o 
 -12  14  -8     2061.49     1296.06    755.01 o 
  -9  14  -8    10491.34    10215.28   1113.00 o 
  -6  14  -8   119819.96   119817.84   3224.34 o 
  -3  14  -8    70191.98    72176.40   3712.49 o 
 -14  15  -8     3801.53     3166.51    926.29 o 
 -11  15  -8    45537.40    46161.92   1807.66 o 
  -8  15  -8    15071.58    15115.41    974.80 o 
  -5  15  -8     7636.31     6861.65    706.45 o 
 -16  16  -8     7994.09     6662.50   1635.83 o 
 -13  16  -8     4400.00     3719.77    717.13 o 
 -10  16  -8     4781.33     5409.31    874.12 o 
  -7  16  -8    20066.41    19706.98   1120.69 o 
  -4  16  -8    47150.56    50640.56   2166.13 o 
 -15  17  -8    19669.91    20487.54   1472.03 o 
 -12  17  -8     2838.55     2618.63    625.98 o 
  -9  17  -8     3005.51     3438.61    651.79 o 
  -6  17  -8    21432.46    21810.61   3180.81 o 
  -3  17  -8      534.79      920.65    227.46 o 
 -17  18  -8     5402.85     5321.25   1925.73 o 
 -14  18  -8    13476.09    12531.62   1657.73 o 
 -11  18  -8   100761.01   108022.80   4210.12 o 
  -8  18  -8    45258.05    44135.07   3361.34 o 
  -5  18  -8    13407.11    13534.80   1102.30 o 
 -19  19  -8    40600.57    46049.83   5837.92 o 
 -16  19  -8    12245.64    10496.14   1317.33 o 
 -13  19  -8     5038.68     3657.87   1336.16 o 
 -10  19  -8      326.02     -563.91    585.12 o 
  -7  19  -8    28910.76    31127.91   2216.58 o 
  -4  19  -8     4111.70     4122.34    552.44 o 
 -18  20  -8     5373.26     4557.08    826.56 o 
 -15  20  -8     3152.26     2286.33   1248.28 o 
 -12  20  -8     5677.33     7231.77   1073.16 o 
  -9  20  -8    10539.09     9571.90   1245.89 o 
  -6  20  -8    12040.22    15081.20   1267.60 o 
 -20  21  -8      948.50     1224.94    708.37 o 
 -17  21  -8    10477.48    10081.56   1551.25 o 
 -14  21  -8    12865.41    13894.45   2723.62 o 
 -11  21  -8     6047.01     6412.51    837.36 o 
  -8  21  -8     8870.00    10058.53   1863.33 o 
  -5  21  -8     2557.76     1960.54    574.08 o 
 -22  22  -8    25315.06    22443.89   2594.36 o 
 -19  22  -8    25579.05    23737.61   2036.73 o 
 -16  22  -8     3874.18     3394.12   1039.56 o 
 -13  22  -8      493.49      185.42    698.27 o 
 -10  22  -8     4764.75     5745.96   1103.33 o 
  -7  22  -8    19422.75    20004.02   1823.05 o 
  -4  22  -8    18786.33    21746.75   3391.50 o 
 -21  23  -8     4294.52     3759.12    978.49 o 
 -18  23  -8     1205.17     2093.81   1022.95 o 
 -15  23  -8     1002.70     2901.63    881.37 o 
 -12  23  -8     6741.23     9936.49   1358.83 o 
  -9  23  -8     7961.24     8567.34   2941.14 o 
  -6  23  -8     1212.41     1803.01    542.05 o 
  -3  23  -8     2156.38     2447.93   1863.02 o 
 -20  24  -8     2563.63      183.33    779.28 o 
 -17  24  -8     8113.31     7998.23   1083.26 o 
 -14  24  -8     7232.15     7305.22   1321.18 o 
 -11  24  -8    20640.65    17340.62   2011.72 o 
  -8  24  -8      845.06     1493.65    597.77 o 
  -5  24  -8     4241.55     1754.78   2101.41 o 
 -19  25  -8     3288.14     2452.79   1123.74 o 
 -16  25  -8      112.69      122.11    922.92 o 
 -13  25  -8      816.69      989.49    948.21 o 
 -10  25  -8     4437.55     4853.43   1982.26 o 
  -7  25  -8    19291.03    21099.59   3120.55 o 
 -18  26  -8     5034.49     4048.31   1339.84 o 
 -15  26  -8     7985.96     7977.43   1480.65 o 
 -12  26  -8       54.77      268.52    788.45 o 
  -9  26  -8     4211.36     3191.85   2366.78 o 
  -1   3  -7   276209.22   265416.59   4460.83 o 
  -3   4  -7   237485.52   233819.95   4980.51 o 
  -2   5  -7   182599.98   183589.13   4395.40 o 
  -4   6  -7    21569.71    21205.89   1233.87 o 
  -1   6  -7     2748.76     2074.50    658.43 o 
  -6   7  -7    40768.79    41080.00   1698.67 o 
  -3   7  -7    19827.97    18217.58   1165.69 o 
  -5   8  -7    48925.84    46590.87   5206.92 o 
  -2   8  -7    17448.46    16497.99    765.61 o 
  -7   9  -7    49212.48    46115.81   2339.46 o 
  -4   9  -7    11756.56     8984.08   1538.89 o 
  -1   9  -7    75604.80    80767.16   2517.45 o 
  -9  10  -7    23345.95    23396.23   1962.31 o 
  -6  10  -7    33785.21    33334.97   1785.38 o 
  -3  10  -7    16631.45    15366.17    792.90 o 
  -8  11  -7     3128.69     3228.71    578.27 o 
  -5  11  -7     8422.93     9051.62    667.06 o 
  -2  11  -7      197.42      165.05    471.15 o 
 -10  12  -7    68469.91    71834.41   3631.96 o 
  -7  12  -7     1285.27     1731.44    664.17 o 
  -4  12  -7    69434.45    72515.33   2671.69 o 
 -12  13  -7     7871.23     7193.14    947.61 o 
  -9  13  -7    14859.80    14792.68    951.22 o 
  -6  13  -7     4418.12     4153.98    498.57 o 
  -3  13  -7    56538.66    62182.82   2789.00 o 
 -11  14  -7     2747.63      732.52    866.28 o 
  -8  14  -7      431.89     -393.97    448.60 o 
  -5  14  -7     1638.70     1693.00   1207.73 o 
  -2  14  -7    38069.89    40838.56   1854.33 o 
 -13  15  -7     7860.99     7074.68   2518.80 o 
 -10  15  -7     3334.04     4034.28   1047.91 o 
  -7  15  -7    22308.37    23184.18   1331.04 o 
  -4  15  -7    21562.20    21631.57   1138.84 o 
 -15  16  -7    14365.12    16068.74   3223.50 o 
 -12  16  -7     1570.15     1853.83    567.26 o 
  -9  16  -7    24920.97    24392.79   1419.35 o 
  -6  16  -7    25161.68    25168.51   2861.54 o 
  -3  16  -7     4373.93     5773.67    574.12 o 
 -14  17  -7      251.38     -237.78    693.75 o 
 -11  17  -7     1273.53      485.55   1056.07 o 
  -8  17  -7     5393.03     5934.85    661.37 o 
  -5  17  -7    11023.90    14041.35   1386.80 o 
 -16  18  -7    15749.98    12374.42   1184.10 o 
 -13  18  -7     8778.86     9768.61   1155.27 o 
 -10  18  -7     8822.04     8741.92    822.85 o 
  -7  18  -7     5470.47     6766.84   1337.83 o 
  -4  18  -7     2521.59     2188.02    574.08 o 
 -18  19  -7     3490.50     2202.82    822.80 o 
 -15  19  -7      841.99      514.40    596.74 o 
 -12  19  -7      584.80      978.17    669.66 o 
  -9  19  -7     2500.52     1486.49    497.20 o 
  -6  19  -7    13821.67    14832.92   1386.86 o 
  -3  19  -7     9773.37     9641.93    920.86 o 
 -17  20  -7     1118.97     1581.36    650.04 o 
 -14  20  -7     2290.42     1592.68    651.54 o 
 -11  20  -7      765.11     1867.72    721.96 o 
  -8  20  -7     7200.64     7369.99   1004.37 o 
  -5  20  -7     1749.93     1940.22    531.59 o 
 -19  21  -7     1767.53      743.35    728.70 o 
 -16  21  -7    11778.71    11975.15   1222.12 o 
 -13  21  -7     3454.35     2215.49   1039.56 o 
 -10  21  -7    11761.97    15574.61   2063.89 o 
  -7  21  -7     2165.30     2552.23    770.59 o 
  -4  21  -7     7414.61     8233.03    843.39 o 
 -21  22  -7    12178.65    12604.54   1376.67 o 
 -18  22  -7     8385.13     8245.67   1014.67 o 
 -15  22  -7     2918.14     3697.95   1029.72 o 
 -12  22  -7    10978.27    11241.28   1895.91 o 
  -9  22  -7      503.98     1250.61    751.27 o 
  -6  22  -7     3073.52     2339.13    736.96 o 
 -20  23  -7     5203.70     4336.20    846.19 o 
 -17  23  -7      414.27      181.18   2182.48 o 
 -14  23  -7       18.94     -731.27    731.27 o 
 -11  23  -7     5801.27     5147.94   2448.13 o 
  -8  23  -7     5224.30     8170.48   1369.64 o 
  -5  23  -7     1144.67      948.70    440.36 o 
 -22  24  -7     2642.02     3360.47    914.08 o 
 -19  24  -7      938.46      -75.94    782.90 o 
 -16  24  -7     1870.07     1509.27   1352.22 o 
 -13  24  -7      158.62     -803.54    803.54 o 
 -10  24  -7      922.06     -298.60    696.57 o 
  -7  24  -7     1483.68     1173.38    631.23 o 
  -4  24  -7      559.45    -2686.13   2686.13 o 
 -21  25  -7     2887.45     1914.69    949.35 o 
 -18  25  -7     2003.74     1407.54   1131.11 o 
 -15  25  -7     4397.77     6226.90   3742.47 o 
 -12  25  -7      883.30     -488.84    788.47 o 
  -9  25  -7     3137.55     4818.46   2166.35 o 
  -6  25  -7     3038.51     1842.01   2605.03 o 
 -17  26  -7     6649.43     6542.84   1456.97 o 
 -14  26  -7      837.24      145.26   1032.58 o 
 -11  26  -7      808.17      119.14    720.65 o 
  -8  26  -7       52.98      -84.26    658.62 o 
   0   0  -6  1441038.50  1523717.63  52316.97 o 
  -1   2  -6   409390.03   403622.63   6427.05 o 
  -3   3  -6   775375.63   791167.19  20244.00 o 
   0   3  -6   370971.78   367838.00  10607.66 o 
  -2   4  -6   537655.38   536140.69  12621.56 o 
  -4   5  -6     1570.95     1668.72    449.93 o 
  -1   5  -6     9510.81    10397.09    923.51 o 
  -6   6  -6    78513.92    76835.98   3874.45 o 
  -3   6  -6     8414.79     7128.50    731.69 o 
   0   6  -6    82289.75    79879.93   4299.89 o 
  -5   7  -6    20965.67    20992.46   1242.19 o 
  -2   7  -6     6043.06     6433.19    449.02 o 
  -7   8  -6    19936.16    18806.11   1113.09 o 
  -4   8  -6     6774.15     5666.75    823.47 o 
  -1   8  -6    17422.00    17797.14   1132.86 o 
  -9   9  -6    28710.04    29834.00   1876.15 o 
  -6   9  -6    25288.24    22750.90   1161.72 o 
  -3   9  -6    19885.57    18791.22    906.22 o 
  -8  10  -6    78539.61    79830.07   2450.16 o 
  -5  10  -6     8858.15     9733.38    700.40 o 
  -2  10  -6    23845.08    25345.13   1128.09 o 
 -10  11  -6   182399.50   181118.23   6233.38 o 
  -7  11  -6    40584.31    38759.00   1950.52 o 
  -4  11  -6    15122.82    14592.19    898.15 o 
  -1  11  -6   254866.80   276593.22  10663.44 o 
 -12  12  -6   111023.57   110853.70   4816.42 o 
  -9  12  -6      318.18     -139.07    704.03 o 
  -6  12  -6     8612.22     8672.57    757.37 o 
  -3  12  -6    81837.61    86980.40   3106.67 o 
 -11  13  -6    47173.99    43986.06   2230.88 o 
  -8  13  -6   102380.07   100065.68   2768.97 o 
  -5  13  -6    59733.95    63392.35   2583.21 o 
  -2  13  -6    78548.30    84219.06   3953.03 o 
 -13  14  -6    40533.47    42562.82   2135.05 o 
 -10  14  -6    79432.47    79741.00   2545.03 o 
  -7  14  -6     6679.83     5564.38    825.73 o 
  -4  14  -6    41899.62    43536.20   2548.83 o 
 -15  15  -6    38091.36    36843.45   2688.99 o 
 -12  15  -6    66966.04    65835.86   2398.80 o 
  -9  15  -6    12990.80    11219.70    882.04 o 
  -6  15  -6     9294.14     9399.32    793.24 o 
  -3  15  -6    23523.21    26457.54   1853.44 o 
 -14  16  -6    23617.49    22649.29   1491.29 o 
 -11  16  -6     2424.59     2357.58    582.65 o 
  -8  16  -6     9582.48    10741.33   1076.55 o 
  -5  16  -6    13729.77    15283.43   1050.14 o 
  -2  16  -6      338.25      227.45    346.60 o 
 -16  17  -6     8530.03     8254.53    899.96 o 
 -13  17  -6    11481.66    11082.67   1035.52 o 
 -10  17  -6       24.52     1133.79    589.70 o 
  -7  17  -6     2931.16     2545.51    920.72 o 
  -4  17  -6     7121.34     8764.05    920.82 o 
 -18  18  -6      267.97      238.28   1288.90 o 
 -15  18  -6     9516.63     7993.97    830.21 o 
 -12  18  -6    38813.67    39349.41   1934.86 o 
  -9  18  -6    24011.35    24681.74   1749.11 o 
  -6  18  -6    16700.25    18637.77   1495.36 o 
  -3  18  -6    19483.69    22388.16   1506.27 o 
 -17  19  -6    12676.28    12383.27   1705.95 o 
 -14  19  -6    15470.66    15948.27   1170.40 o 
 -11  19  -6    23239.34    23320.94   1451.13 o 
  -8  19  -6     2462.78     1154.38    741.97 o 
  -5  19  -6     5908.18     5923.17    859.61 o 
 -19  20  -6     8200.58     8546.54   1008.85 o 
 -16  20  -6     4124.60     4195.60    986.92 o 
 -13  20  -6     6925.62     5889.35   1153.70 o 
 -10  20  -6      636.35      732.70   1278.09 o 
  -7  20  -6     3487.96     3043.89    803.60 o 
  -4  20  -6     6405.18     7615.39    920.78 o 
 -21  21  -6     7052.48     5790.29   1511.45 o 
 -18  21  -6      388.23     1186.21    731.27 o 
 -15  21  -6     2808.19     2552.98    835.27 o 
 -12  21  -6    15141.24    13994.33   1492.48 o 
  -9  21  -6     6689.31     5552.50   1004.35 o 
  -6  21  -6     9651.42     9332.00   1069.60 o 
 -20  22  -6     1917.07     2138.06    709.66 o 
 -17  22  -6       86.43       58.89    604.67 o 
 -14  22  -6     3250.12     3609.40   1370.23 o 
 -11  22  -6    27785.22    29401.80   2424.00 o 
  -8  22  -6    14559.84    14403.51   2811.59 o 
  -5  22  -6     3020.01     3568.89   1018.19 o 
 -22  23  -6    10135.67     8952.23   1732.15 o 
 -19  23  -6    15883.85    16221.50   1417.15 o 
 -16  23  -6    13857.19    13688.07   1344.72 o 
 -13  23  -6     4242.35     5722.41   2285.57 o 
 -10  23  -6    14154.81    12600.05   1487.22 o 
  -7  23  -6    13818.87    13965.95   1577.38 o 
  -4  23  -6    13503.30    11549.17   3499.42 o 
 -21  24  -6     1538.40     1648.72    715.35 o 
 -18  24  -6     1783.97      934.98    878.15 o 
 -15  24  -6     2792.89     1974.39    898.89 o 
 -12  24  -6     5548.44     5411.95   1456.95 o 
  -9  24  -6     5534.19     5206.49   1106.77 o 
  -6  24  -6     6984.33     8212.28   1221.17 o 
 -20  25  -6     3055.29     3663.42   1744.28 o 
 -17  25  -6     2896.40     3088.16   1429.78 o 
 -14  25  -6    36207.83    36011.23   6134.95 o 
 -11  25  -6    32904.02    32374.38   3098.07 o 
  -8  25  -6      307.51     -171.28    758.18 o 
  -5  25  -6     2709.06      812.37   2686.25 o 
 -19  26  -6    10695.32     9918.13   1549.00 o 
 -16  26  -6     4602.94     3541.14   1178.39 o 
 -13  26  -6      842.21      578.44    859.50 o 
 -10  26  -6     2655.87      637.32    879.17 o 
  -7  26  -6     1927.14     3510.91   1077.73 o 
  -2   3  -5   404898.31   402655.91   8907.31 o 
  -1   4  -5   107865.73   110530.03   3396.67 o 
  -3   5  -5    27708.57    27247.84   1256.97 o 
  -5   6  -5    21339.52    20739.82   1122.63 o 
  -2   6  -5    29823.72    28032.26   1274.02 o 
  -4   7  -5     9622.43     9881.81    817.55 o 
  -1   7  -5    96006.52    93642.63   3036.09 o 
  -6   8  -5     1042.41      753.15    496.96 o 
  -3   8  -5    74539.92    71716.33   2129.73 o 
  -8   9  -5    56615.45    54909.92   2255.39 o 
  -5   9  -5     5717.38     5319.60   1061.75 o 
  -2   9  -5    26983.97    24481.00   1102.18 o 
  -7  10  -5   127734.13   128221.09   4626.80 o 
  -4  10  -5    23178.50    23845.66    986.98 o 
  -1  10  -5    24909.90    27269.03   1507.12 o 
  -9  11  -5    55990.00    56703.20   1901.36 o 
  -6  11  -5     2538.26     2523.09    493.67 o 
  -3  11  -5     2285.40     2327.21    438.89 o 
 -11  12  -5     5265.37     3624.35    616.93 o 
  -8  12  -5    34358.13    34693.29   1309.77 o 
  -5  12  -5     6085.07     6106.28    538.29 o 
  -2  12  -5    75599.09    78984.07   3844.93 o 
 -10  13  -5    43925.80    40157.92   3791.31 o 
  -7  13  -5    17212.94    19707.74   1088.91 o 
  -4  13  -5    45848.17    44697.45   2788.17 o 
  -1  13  -5    18864.97    19995.87   1268.03 o 
 -12  14  -5    44390.37    46374.11   1840.46 o 
  -9  14  -5      785.23     1090.72    651.75 o 
  -6  14  -5     6022.84     6537.23    731.71 o 
  -3  14  -5     7921.28     9577.14    920.88 o 
 -14  15  -5     8290.13     9414.91    827.34 o 
 -11  15  -5     7858.01     7804.43    739.97 o 
  -8  15  -5     9467.36     9469.19    977.24 o 
  -5  15  -5    19460.64    21241.99   1614.82 o 
  -2  15  -5     3466.12     3932.08    574.11 o 
 -13  16  -5     3943.49     5104.48   1039.90 o 
 -10  16  -5     7317.60     8378.57   1127.62 o 
  -7  16  -5     1478.01     2689.30    629.13 o 
  -4  16  -5    16411.83    16937.11   1267.84 o 
 -15  17  -5    11552.37    12762.67   1045.16 o 
 -12  17  -5     8171.41     8729.28    765.75 o 
  -9  17  -5     8251.30     7967.99    776.43 o 
  -6  17  -5     8770.98     8765.74    917.92 o 
  -3  17  -5     5395.14     5546.32    812.45 o 
 -17  18  -5     5559.83     4360.22    788.97 o 
 -14  18  -5      361.53      857.88    644.98 o 
 -11  18  -5       76.70        0.00   1121.02 o 
  -8  18  -5     6001.53     5761.14    861.92 o 
  -5  18  -5      747.16      578.86    877.33 o 
  -2  18  -5    12663.80    16338.47   1267.64 o 
 -16  19  -5     2776.73     1713.90    700.17 o 
 -13  19  -5     2488.33     2485.03    644.77 o 
 -10  19  -5     2972.39     2190.09    801.56 o 
  -7  19  -5      944.98      616.48    749.17 o 
  -4  19  -5     2756.07     1386.47    574.09 o 
 -18  20  -5     6225.35     4228.26   1474.07 o 
 -15  20  -5     3793.22     2787.17    778.74 o 
 -12  20  -5    12468.40    11314.47   1286.28 o 
  -9  20  -5     2544.21     2512.81    850.29 o 
  -6  20  -5     6166.59     4882.24    859.61 o 
  -3  20  -5     2704.53     2881.24    693.23 o 
 -20  21  -5     3331.27     2630.08    914.87 o 
 -17  21  -5     5872.62     7036.00   1348.80 o 
 -14  21  -5     3508.34     3966.06    872.76 o 
 -11  21  -5    11257.15    11930.41   2459.31 o 
  -8  21  -5     1593.02     1003.01    663.14 o 
  -5  21  -5     9854.96     8184.21   1196.02 o 
 -19  22  -5      631.48       76.41    975.08 o 
 -16  22  -5     5174.29     6448.87   1402.57 o 
 -13  22  -5     4368.96     4727.69   1009.66 o 
 -10  22  -5    11755.83    12798.43   1950.12 o 
  -7  22  -5     6848.97     6455.57    962.62 o 
  -4  22  -5     7674.92     8514.64   1267.45 o 
 -21  23  -5    11967.93    12136.18   1311.95 o 
 -18  23  -5      832.78      775.93    841.55 o 
 -15  23  -5     8520.11     7583.77   1254.53 o 
 -12  23  -5     2104.41     2896.36   1316.03 o 
  -9  23  -5       77.13     -806.75    806.75 o 
  -6  23  -5     2923.11     2430.21    826.34 o 
 -20  24  -5      508.08     1955.94   1153.48 o 
 -17  24  -5      331.52     -989.02    989.02 o 
 -14  24  -5     2005.89     1494.79   2177.14 o 
 -11  24  -5     7055.70     7936.55   1088.27 o 
  -8  24  -5     3313.13     1675.81   1020.94 o 
  -5  24  -5      313.95      304.16   1045.20 o 
 -19  25  -5      876.91     -199.44    818.00 o 
 -16  25  -5     5589.64     6582.64   1695.25 o 
 -13  25  -5     2010.50     1142.55    879.16 o 
 -10  25  -5     5832.96     4523.21   1029.60 o 
  -7  25  -5     2317.42     2355.04    835.81 o 
  -4  25  -5      455.29      119.14   2090.41 o 
 -18  26  -5      369.47     -474.30    931.48 o 
 -15  26  -5     3310.23     2503.65   1152.54 o 
 -12  26  -5     2038.39     1106.48   2317.94 o 
  -9  26  -5     1020.93      139.12   1397.23 o 
 -14  27  -5     3679.06     4946.58   1689.77 o 
  -2   2  -4   253247.75   241473.52  13737.33 o 
  -1   3  -4    36145.21    33264.53   1043.83 o 
  -3   4  -4   223025.47   214732.36   8755.32 o 
   0   4  -4   964464.81   992674.44  37184.89 o 
  -5   5  -4   229699.69   217721.34   9279.28 o 
  -2   5  -4    90971.12    91686.16   3241.88 o 
  -4   6  -4    64951.87    62739.97   2677.08 o 
  -1   6  -4   221591.91   220701.48   6636.55 o 
  -6   7  -4   135601.86   129964.53   4418.96 o 
  -3   7  -4   176639.63   172724.44   4364.57 o 
   0   7  -4   380720.28   395091.94  14705.16 o 
  -8   8  -4    42116.38    40518.71   2225.11 o 
  -5   8  -4    24257.21    24415.21   1496.76 o 
  -2   8  -4    25491.47    24745.38   1215.58 o 
  -7   9  -4    36404.73    34230.43   1553.31 o 
  -4   9  -4    20193.71    18357.39    839.58 o 
  -1   9  -4   158664.69   156665.77   6209.45 o 
  -9  10  -4    42537.48    44716.09   1533.12 o 
  -6  10  -4     7716.50     7884.39    631.62 o 
  -3  10  -4     9527.11     8961.22    812.69 o 
   0  10  -4    22947.99    23222.14   1506.95 o 
 -11  11  -4   233371.33   232917.86   8872.23 o 
  -8  11  -4   182755.72   181624.70   4835.80 o 
  -5  11  -4    29293.11    26289.43   1194.47 o 
  -2  11  -4   137859.30   152855.75   6883.63 o 
 -10  12  -4      254.02      233.62    578.20 o 
  -7  12  -4     7975.16     7228.22    560.53 o 
  -4  12  -4    32349.54    32816.37   1968.33 o 
  -1  12  -4   122589.61   134041.42   5711.53 o 
 -12  13  -4    30346.40    30001.29   1518.64 o 
  -9  13  -4    11161.85    12905.06    751.17 o 
  -6  13  -4     4689.23     5840.51    709.56 o 
  -3  13  -4     1515.07      812.37    465.76 o 
 -14  14  -4    87590.99    91548.30   5049.82 o 
 -11  14  -4    59167.34    55003.72   1897.87 o 
  -8  14  -4    72429.80    71640.32   2467.49 o 
  -5  14  -4    39742.56    40502.20   1694.04 o 
  -2  14  -4    32744.74    35660.92   1854.06 o 
 -13  15  -4    10771.50    10189.14   1500.59 o 
 -10  15  -4    29535.90    28885.79   1239.54 o 
  -7  15  -4    22082.12    24224.13   1452.89 o 
  -4  15  -4    18375.06    18325.91   1495.55 o 
  -1  15  -4    11388.26    11300.57    920.95 o 
 -15  16  -4    25261.23    24345.90   1568.81 o 
 -12  16  -4    48615.67    51501.07   1919.46 o 
  -9  16  -4     4364.80     3769.94   1276.68 o 
  -6  16  -4    26552.84    27181.49   1705.51 o 
  -3  16  -4     3894.98     4625.38    812.42 o 
 -17  17  -4     8934.10     8775.16   1289.19 o 
 -14  17  -4     3181.22     3225.14    706.85 o 
 -11  17  -4    15402.01    17134.93   1454.06 o 
  -8  17  -4    10177.74    11408.47   1527.63 o 
  -5  17  -4     1749.73      693.22    693.22 o 
  -2  17  -4     8767.05     9121.89   1040.03 o 
 -16  18  -4     1719.52     1058.43    698.63 o 
 -13  18  -4    28536.13    28847.79   1534.74 o 
 -10  18  -4    42951.14    45353.04   2138.34 o 
  -7  18  -4    49062.48    53794.09   4945.59 o 
  -4  18  -4     6421.50     7149.71    920.80 o 
 -18  19  -4     7619.23     7573.46   1116.41 o 
 -15  19  -4     9095.72     8890.18   1295.60 o 
 -12  19  -4     3959.52     5378.62    915.32 o 
  -9  19  -4      122.97      357.54    704.02 o 
  -6  19  -4     5464.34     6552.43   1391.99 o 
  -3  19  -4    16300.48    19276.19   1614.48 o 
 -20  20  -4    14984.05    12784.89   2112.76 o 
 -17  20  -4     7312.69     5818.75    906.09 o 
 -14  20  -4    29255.30    32853.00   1936.63 o 
 -11  20  -4    15896.49    17282.71   1562.60 o 
  -8  20  -4      517.00      262.96   1115.61 o 
  -5  20  -4    13669.30    14756.79   1614.36 o 
 -19  21  -4     3674.76     4349.53   1076.12 o 
 -16  21  -4     4559.32     2888.60    831.03 o 
 -13  21  -4     8792.42     9403.33   1765.83 o 
 -10  21  -4    22428.42    24212.48   1896.46 o 
  -7  21  -4    10115.37    13822.76   1432.91 o 
  -4  21  -4    14319.31    16956.15   2080.24 o 
 -21  22  -4     5418.86     5328.98    878.85 o 
 -18  22  -4     7869.61     8406.14   1583.03 o 
 -15  22  -4    20755.67    22307.04   1689.98 o 
 -12  22  -4     8250.38     8005.67   1527.47 o 
  -9  22  -4     3461.74     2648.07    860.53 o 
  -6  22  -4      157.26     -227.45    574.05 o 
 -23  23  -4    13281.95     9646.42   1545.29 o 
 -20  23  -4     2752.66     2780.21    817.11 o 
 -17  23  -4     7030.87     5892.19    956.58 o 
 -14  23  -4    10158.68    10388.49   1668.36 o 
 -11  23  -4     5347.73     4140.84    941.83 o 
  -8  23  -4     3080.45     2969.09   1012.77 o 
  -5  23  -4     1603.61     1238.78    695.25 o 
 -22  24  -4     1509.00     1473.81    827.15 o 
 -19  24  -4     7188.24     7664.75   1967.46 o 
 -16  24  -4     1174.62      819.07    905.17 o 
 -13  24  -4    11885.62    11442.38   1923.00 o 
 -10  24  -4     5306.05     5655.01   1581.51 o 
  -7  24  -4     7290.25     5748.81   1177.75 o 
 -21  25  -4     3531.56     3150.17    731.13 o 
 -18  25  -4     3625.96     4628.84   1429.82 o 
 -15  25  -4     7006.28     6537.14   1396.67 o 
 -12  25  -4     2804.57     3531.93   1198.15 o 
  -9  25  -4      618.58      226.23   1397.22 o 
  -6  25  -4      139.39       68.77   2561.55 o 
 -17  26  -4     1541.68     1347.81   2025.47 o 
 -14  26  -4     1743.22     1989.22   1310.80 o 
 -11  26  -4     4254.04     5752.48   1222.25 o 
  -8  26  -4     2286.08     1002.00   1505.58 o 
 -13  27  -4     7989.68     7158.83   1358.84 o 
  -2   4  -3   525204.00   536584.75  15217.00 o 
  -4   5  -3    18702.97    17858.31    898.36 o 
  -1   5  -3   409196.94   415544.97  11510.52 o 
  -3   6  -3   166468.23   162812.67   4332.98 o 
  -5   7  -3    37367.73    38193.98   1412.56 o 
  -2   7  -3   152370.80   151527.25   4683.00 o 
  -7   8  -3    94398.80    96279.13   3159.81 o 
  -4   8  -3    47319.33    45797.16   1828.95 o 
  -1   8  -3    18673.32    17889.39   1051.68 o 
  -6   9  -3     3858.70     3431.66    412.65 o 
  -3   9  -3    24653.52    23624.48   1359.75 o 
  -8  10  -3    15268.59    15952.92    980.80 o 
  -5  10  -3     6499.52     6300.26    581.64 o 
  -2  10  -3    37762.64    41760.04   2093.97 o 
 -10  11  -3    29349.97    29430.38   1433.67 o 
  -7  11  -3     5608.22     5377.82    478.03 o 
  -4  11  -3    56416.83    57718.02   1992.60 o 
  -1  11  -3    72709.38    81337.04   3964.75 o 
  -9  12  -3    13680.48    14214.28    754.67 o 
  -6  12  -3    17499.72    20877.95    903.91 o 
 -11  13  -3    36006.23    37008.03   1458.10 o 
  -8  13  -3    33244.25    35012.79   1427.43 o 
  -5  13  -3    33523.30    37174.95   2212.28 o 
  -2  13  -3    58952.26    66291.88   3255.99 o 
 -13  14  -3     2644.32     3477.64    627.17 o 
 -10  14  -3    12776.91    12715.46    755.07 o 
  -7  14  -3    28311.24    30204.86   1200.09 o 
  -4  14  -3     7042.67     8190.23   1159.20 o 
  -1  14  -3      160.66      465.74    465.74 o 
 -12  15  -3    45047.53    48118.05   2800.86 o 
  -9  15  -3    13063.62    12545.22    903.66 o 
  -6  15  -3    22499.87    23166.65   1593.33 o 
  -3  15  -3    29962.40    34778.31   2320.00 o 
 -14  16  -3     6913.48     5863.65    736.35 o 
 -11  16  -3     1274.52      972.94    839.49 o 
  -8  16  -3     4463.67     3715.56    931.60 o 
  -5  16  -3    14572.67    15202.65   1386.98 o 
  -2  16  -3     5127.88     5546.31    812.45 o 
 -16  17  -3     7919.55     5948.22   1154.19 o 
 -13  17  -3    12821.63    12918.95   1566.36 o 
 -10  17  -3    10919.76    11012.84    836.94 o 
  -7  17  -3    27211.80    27044.80   2590.66 o 
  -4  17  -3     4385.94     4842.08    812.43 o 
  -1  17  -3    14293.45    16816.11   1386.90 o 
 -15  18  -3     6550.71     5739.35    951.80 o 
 -12  18  -3      443.89      125.99    653.21 o 
  -9  18  -3     8555.24     6825.18   1527.54 o 
  -6  18  -3     2974.39     4831.04   1148.18 o 
  -3  18  -3    12267.61    13868.17   1159.29 o 
 -17  19  -3     2107.42     3405.56    799.64 o 
 -14  19  -3     3579.52     3293.98    685.15 o 
 -11  19  -3    13919.27    13141.84   1278.37 o 
  -8  19  -3     9593.28     8856.40   1592.57 o 
  -5  19  -3     4005.26     6445.14   1148.21 o 
  -2  19  -3     2277.60     2307.14    693.23 o 
 -19  20  -3     1574.40     1286.51    616.50 o 
 -16  20  -3    17715.29    18671.25   1982.92 o 
 -13  20  -3     4557.40     4438.59    733.73 o 
 -10  20  -3     4981.82     3650.52   1408.21 o 
  -7  20  -3      330.62      693.19    920.65 o 
  -4  20  -3    19669.48    22051.58   1961.34 o 
 -18  21  -3     3241.24     4392.42    758.19 o 
 -15  21  -3      228.99      100.27    554.59 o 
 -12  21  -3    10078.29     9226.84   1145.83 o 
  -9  21  -3    25613.20    26389.86   2828.65 o 
  -6  21  -3     1851.66     1587.25    836.47 o 
  -3  21  -3      359.91     -227.45    693.19 o 
 -20  22  -3    10957.51    11154.62   1118.05 o 
 -17  22  -3       38.62      509.41   1305.14 o 
 -14  22  -3      137.93      931.47   1386.38 o 
 -11  22  -3    15853.91    17828.04   1692.73 o 
  -8  22  -3     9013.33     7325.42   1190.27 o 
  -5  22  -3     1943.74     2187.97    812.36 o 
 -22  23  -3     3770.71     2065.26    832.52 o 
 -19  23  -3      271.02     -529.81    529.81 o 
 -16  23  -3    17869.14    15172.50   1708.49 o 
 -13  23  -3     7230.42     8329.08   1346.08 o 
 -10  23  -3     6162.50     5907.68   1321.57 o 
  -7  23  -3     7877.95     8596.42   1787.43 o 
  -4  23  -3     3092.61     2296.33    801.55 o 
 -21  24  -3     2202.96      -34.68    843.01 o 
 -18  24  -3      893.92     1942.32    942.32 o 
 -15  24  -3      678.64      113.73    813.75 o 
 -12  24  -3     1478.04     2994.42   1060.49 o 
  -9  24  -3      793.45     1005.97    827.23 o 
  -6  24  -3     6546.84     5307.94   1386.56 o 
 -20  25  -3      583.09     -507.10    806.03 o 
 -17  25  -3      684.72      823.17    942.32 o 
 -14  25  -3     4358.23     2263.33   1012.35 o 
 -11  25  -3     2414.13     3012.01   1375.61 o 
  -8  25  -3      592.76     1413.61   1353.90 o 
  -5  25  -3     3911.58     4451.04   2058.06 o 
 -19  26  -3      708.54     1024.96   1032.71 o 
 -16  26  -3     5132.60     5728.51   1527.36 o 
 -13  26  -3     1305.33     -176.22    823.09 o 
 -10  26  -3     3090.75     1398.57   2128.43 o 
  -7  26  -3      434.21     1275.80    877.47 o 
 -15  27  -3      839.60      470.84   1198.10 o 
 -12  27  -3     1984.14     -485.14    941.96 o 
  -4   4  -2   102482.99   102977.64   4727.06 o 
  -1   4  -2   286883.91   275974.09   7647.56 o 
  -3   5  -2    89695.59    86910.77   3554.78 o 
   0   5  -2   318183.63   308861.72  12308.70 o 
  -5   6  -2   129099.23   128121.66   4182.53 o 
  -2   6  -2   118101.99   112626.74   3414.24 o 
  -7   7  -2   170190.27   159893.78   6629.42 o 
  -4   7  -2    64967.54    60083.94   1737.58 o 
  -1   7  -2    48164.79    48605.05   2455.24 o 
  -6   8  -2    42581.87    41027.82   1381.50 o 
  -3   8  -2    27618.72    25883.52   1210.89 o 
   0   8  -2    55262.75    55809.87   2682.96 o 
  -8   9  -2    62474.01    57703.66   2304.60 o 
  -5   9  -2     2256.48     2020.19    288.25 o 
  -2   9  -2    75393.35    81761.73   4207.68 o 
 -10  10  -2    61646.36    64752.75   3518.35 o 
  -7  10  -2    19615.80    16993.03   1082.23 o 
  -4  10  -2   112253.89   101683.03   3678.41 o 
  -1  10  -2    75535.13    81176.31   3966.45 o 
  -9  11  -2    87850.48    84890.67   2486.57 o 
  -6  11  -2    31412.86    29098.76   1265.01 o 
   0  11  -2   132923.47   138570.25   6640.57 o 
 -11  12  -2    87010.05    89891.21   3242.26 o 
  -8  12  -2    67745.37    72595.82   2427.78 o 
  -5  12  -2    12431.48    15951.31   1170.34 o 
  -2  12  -2     2936.77     3466.32    812.42 o 
 -13  13  -2    10648.50    10319.77   1013.06 o 
 -10  13  -2     4209.95     4260.17    458.13 o 
  -7  13  -2    65342.33    67842.30   2167.72 o 
  -1  13  -2    74882.77    86564.39   4419.43 o 
 -12  14  -2    41578.37    43597.95   1621.65 o 
  -9  14  -2    52666.55    54334.36   2353.62 o 
  -6  14  -2    48102.96    44712.18   4448.18 o 
  -3  14  -2    89232.10    94933.88   4421.34 o 
   0  14  -2    74724.58    81722.46   4179.48 o 
 -14  15  -2    45498.04    44674.13   1721.92 o 
 -11  15  -2    29961.29    30869.50   1244.51 o 
  -8  15  -2    41371.67    39831.66   2174.74 o 
  -5  15  -2    33375.12    32788.37   2309.50 o 
  -2  15  -2    28408.31    32868.10   1972.95 o 
 -16  16  -2    17537.52    16286.81   1527.90 o 
 -13  16  -2     4579.84     4091.64    593.69 o 
 -10  16  -2    12143.38    13038.38    846.59 o 
  -7  16  -2     2629.63     2776.16    645.15 o 
  -4  16  -2    48713.20    49038.18   2896.08 o 
  -1  16  -2    24648.13    30727.11   1972.60 o 
 -15  17  -2      796.70      856.88    564.00 o 
 -12  17  -2     3805.38     4656.73    760.58 o 
  -9  17  -2    11748.93    11842.60   1230.90 o 
  -6  17  -2      463.99     1133.51    613.65 o 
  -3  17  -2      824.09     1039.81    812.35 o 
 -17  18  -2      365.82     -476.78    476.78 o 
 -14  18  -2    14772.10    16494.95   1454.03 o 
 -11  18  -2    26218.53    24731.18   2162.36 o 
  -8  18  -2    52985.38    47227.52   3655.41 o 
  -5  18  -2    20157.98    22562.50   1842.28 o 
  -2  18  -2     2619.02     2772.94    693.23 o 
 -19  19  -2    71385.48    83635.10   4719.32 o 
 -16  19  -2     8561.56     7750.19    870.76 o 
 -13  19  -2     3068.64     3166.53    869.53 o 
 -10  19  -2     8661.41     9367.58    988.11 o 
  -7  19  -2     8532.92    10811.80   1614.19 o 
  -4  19  -2    13248.61    14312.60   1733.55 o 
 -18  20  -2     4416.97     3920.64    831.03 o 
 -15  20  -2       78.61      -88.94    537.97 o 
 -12  20  -2    14404.87    14175.71   1357.18 o 
  -9  20  -2    38249.25    43448.49   2834.97 o 
  -6  20  -2    10514.25    12188.10   1267.56 o 
  -3  20  -2     5011.10     5427.00   1159.06 o 
 -20  21  -2     1901.93     2035.53    750.95 o 
 -17  21  -2     7149.42     6630.80    862.85 o 
 -14  21  -2    30060.95    28278.42   2818.09 o 
 -11  21  -2    22613.35    23436.48   2271.81 o 
  -8  21  -2    10378.31    10574.44   1467.97 o 
  -5  21  -2     2166.32     2881.21    920.69 o 
 -22  22  -2    15720.56    12427.24   2372.77 o 
 -19  22  -2    29467.93    28882.72   1846.10 o 
 -16  22  -2      965.64     1063.66    863.60 o 
 -13  22  -2     5951.99     4924.41    979.23 o 
 -10  22  -2    15840.38    16666.02   2535.40 o 
  -7  22  -2    24736.42    30997.90   2411.57 o 
  -4  22  -2     9285.63    14191.58   1505.82 o 
 -21  23  -2     3591.72     2451.24    717.22 o 
 -18  23  -2     2175.80      465.76   1288.96 o 
 -15  23  -2     3556.25     2447.91    823.35 o 
 -12  23  -2    21158.25    25056.36   2100.29 o 
  -9  23  -2     2004.52     2238.80   1131.90 o 
  -6  23  -2      825.20        0.00    610.51 o 
 -20  24  -2     1679.63     2140.15   1500.15 o 
 -17  24  -2     2729.51     1050.67   1288.97 o 
 -14  24  -2     6962.45     8519.11   1450.88 o 
 -11  24  -2     9921.36    10732.80   1792.92 o 
  -8  24  -2     3084.12     3053.81    836.49 o 
  -5  24  -2    10357.36    14289.21   2080.01 o 
 -19  25  -2     6765.15     6366.88   1933.61 o 
 -16  25  -2     2244.14      753.71    903.67 o 
 -13  25  -2      326.65      704.02   1646.33 o 
 -10  25  -2    12141.35    10900.69   1399.95 o 
  -7  25  -2    13591.58    12480.63   1753.59 o 
 -18  26  -2     2004.73      812.69   1930.15 o 
 -15  26  -2     5190.50     3106.37   1175.60 o 
 -12  26  -2     2351.32     1931.09   1370.19 o 
  -9  26  -2      921.53      268.01    941.73 o 
 -14  27  -2     7913.10     7503.99   1227.47 o 
 -11  27  -2     8718.03     7583.03   1614.10 o 
  -1   3  -1   104753.13   101671.94   4203.78 o 
  -2   5  -1    34924.48    33472.96   1281.75 o 
  -4   6  -1   233410.30   224345.91   5426.37 o 
  -1   6  -1    38191.37    36545.13   1438.86 o 
  -6   7  -1    37308.65    35436.61   1400.43 o 
  -3   7  -1     9678.24     8737.69    538.32 o 
  -5   8  -1    45897.01    44782.99   1359.88 o 
  -2   8  -1    85600.68    79360.33   3396.03 o 
  -7   9  -1     7065.14     6071.72    474.81 o 
  -4   9  -1    22484.30    22051.05   1043.12 o 
  -1   9  -1    28427.89    29701.84   1230.92 o 
  -9  10  -1    23993.28    22687.04   1608.53 o 
  -6  10  -1    47292.82    51235.52   1735.63 o 
  -3  10  -1    27738.21    29531.65   1746.09 o 
  -8  11  -1    14667.51    14857.60    766.65 o 
  -5  11  -1     8913.39     9578.42   1051.03 o 
  -2  11  -1    68911.89    70342.79   3834.31 o 
 -10  12  -1   123800.52   126972.41   3754.70 o 
  -7  12  -1    50927.34    47729.74   1812.84 o 
  -4  12  -1    28191.05    28767.16   2320.46 o 
  -1  12  -1    58590.21    59924.64   2306.56 o 
 -12  13  -1    16407.82    17492.54   1080.82 o 
  -9  13  -1    24810.58    24543.30   1058.87 o 
  -6  13  -1      260.83      194.96    474.65 o 
  -3  13  -1    29001.38    30293.60   1734.78 o 
 -11  14  -1    10042.26     9890.39    649.89 o 
  -8  14  -1    10146.16     8643.05    840.01 o 
  -2  14  -1    44814.08    46912.71   2668.33 o 
 -13  15  -1     3482.13     3062.07    551.56 o 
 -10  15  -1    17957.81    18609.80   1144.86 o 
  -4  15  -1    29280.64    32761.94   2536.83 o 
  -1  15  -1     8817.00     9718.00    920.88 o 
 -15  16  -1     3704.23     3465.46    557.84 o 
 -12  16  -1    23113.69    22177.69   1051.96 o 
  -9  16  -1     6963.08     7413.98    869.76 o 
  -6  16  -1    11756.76    10271.54   1267.69 o 
  -3  16  -1    18068.40    21597.71   1733.89 o 
 -14  17  -1     7323.16     7957.70    716.58 o 
 -11  17  -1     2647.65     2236.49    522.89 o 
  -8  17  -1     1015.62     1341.61    613.66 o 
  -5  17  -1     2102.32     1960.54    574.08 o 
  -2  17  -1    16257.93    16882.19   1733.73 o 
 -16  18  -1    33810.09    35846.81   1664.16 o 
 -13  18  -1    13311.07    12198.58    991.08 o 
 -10  18  -1     5407.07     5367.54    907.67 o 
  -7  18  -1     4801.15     4711.53    742.88 o 
  -4  18  -1     8843.87    10725.26   1267.53 o 
  -1  18  -1      849.81      465.75    812.35 o 
 -18  19  -1     1913.70     1010.20    888.19 o 
 -15  19  -1      800.70      555.45    537.98 o 
 -12  19  -1      540.73      465.74    704.03 o 
  -9  19  -1     4152.82     4820.35   1061.56 o 
  -6  19  -1     4615.73     2523.94   1148.23 o 
  -3  19  -1     1942.55     1613.91    693.22 o 
 -17  20  -1     4805.09     4781.38    810.46 o 
 -14  20  -1     2099.14     1169.81    823.20 o 
 -11  20  -1    14440.80    12232.72   1408.55 o 
  -8  20  -1      935.31      580.73    658.53 o 
  -5  20  -1     2517.98     4722.63    920.70 o 
  -2  20  -1     2277.07     2307.14    693.22 o 
 -19  21  -1     3553.63     2735.31    601.31 o 
 -16  21  -1     9606.56    10024.13   2930.46 o 
 -13  21  -1    11866.79     8826.98   1382.75 o 
 -10  21  -1     7322.87     5416.49   1646.61 o 
  -7  21  -1      728.15      -58.53    817.76 o 
  -4  21  -1     2467.13     3346.99    812.38 o 
 -21  22  -1     5258.61     5015.75    904.49 o 
 -18  22  -1     1362.15     1050.64    942.33 o 
 -15  22  -1     3719.68     3867.02   1527.31 o 
 -12  22  -1    12748.71    11538.49   1765.98 o 
  -9  22  -1     4558.47     4184.24   1808.98 o 
  -6  22  -1     2219.82     1494.76   1148.15 o 
  -3  22  -1     1760.12      574.07    920.68 o 
 -20  23  -1     1535.51     1084.19    673.65 o 
 -17  23  -1     2510.83     1635.58    823.21 o 
 -14  23  -1     9158.18     9576.26   1312.16 o 
 -11  23  -1     4204.20     4734.65    980.87 o 
  -8  23  -1    11196.15    11869.98   2540.51 o 
  -5  23  -1      202.70      119.14    574.05 o 
 -22  24  -1     8959.91     6163.97   1419.12 o 
 -19  24  -1     1360.60      323.41   1362.93 o 
 -16  24  -1      587.12     1165.23    949.31 o 
 -13  24  -1       23.67     -170.84   1337.64 o 
 -10  24  -1      728.29       37.83   1085.09 o 
  -7  24  -1    16077.15    16964.80   3396.69 o 
  -4  24  -1     2116.96     2881.19    920.68 o 
 -21  25  -1     3397.94     2081.17   1240.24 o 
 -18  25  -1      630.04      375.09    685.13 o 
 -15  25  -1     5155.80     4116.24   1180.71 o 
 -12  25  -1     3643.05     3005.80    945.22 o 
  -9  25  -1     2428.66     2084.36   1024.95 o 
  -6  25  -1      144.68     1110.72   1283.48 o 
 -17  26  -1     2913.87     3053.57   1034.27 o 
 -14  26  -1     6793.59     6238.14   1428.10 o 
 -11  26  -1     1908.47     2402.80   1051.64 o 
  -8  26  -1     6210.30     7108.62   2323.55 o 
 -16  27  -1      179.67     -232.80    907.34 o 
 -13  27  -1     1584.70      817.36   1095.10 o 
   0   3   0   781203.38   806342.88  27826.76 o 
  -2   4   0   103785.73    97658.02   4309.41 o 
  -4   5   0    83234.73    81416.62   2102.92 o 
  -1   5   0    78717.12    80908.84   2572.34 o 
  -6   6   0   237771.22   244072.08  10491.69 o 
  -3   6   0   127602.20   130068.20   4061.65 o 
   0   6   0   223874.44   223418.41   8986.01 o 
  -5   7   0     1216.68     1594.42    417.38 o 
  -2   7   0     2452.07     2329.06    465.81 o 
  -7   8   0    14893.72    14365.95    686.10 o 
  -4   8   0     5427.29     5133.45    539.91 o 
  -1   8   0    11219.78    12161.54    697.42 o 
  -9   9   0    61556.89    59391.17   2257.78 o 
  -6   9   0    17795.98    15733.61    720.37 o 
  -3   9   0    16552.92    16195.77   1279.18 o 
   0   9   0    60177.97    65929.49   3377.94 o 
  -8  10   0    20247.10    18411.54    754.81 o 
  -5  10   0     4217.74     4114.46    561.76 o 
  -2  10   0    16737.90    16703.51   1159.82 o 
 -10  11   0   138639.53   129047.28   3209.87 o 
  -7  11   0   181516.86   185882.92   4853.13 o 
  -4  11   0   185104.20   188300.11   7981.41 o 
  -1  11   0   145023.72   137852.11   4574.28 o 
 -12  12   0   273826.38   271940.50  10214.04 o 
  -9  12   0    45545.86    45382.54   1665.45 o 
  -6  12   0    43466.90    45451.95   2112.86 o 
  -3  12   0    44062.56    45406.18   2896.88 o 
   0  12   0   277159.38   294994.56  13124.48 o 
 -11  13   0    39142.65    39402.98   1393.87 o 
  -8  13   0    40362.53    37798.72   1627.60 o 
  -2  13   0    38983.50    38112.44   2440.32 o 
 -13  14   0    80845.53    84672.81   2307.45 o 
 -10  14   0    62245.07    64789.61   2042.42 o 
  -7  14   0    15176.64    15466.23   1149.49 o 
  -4  14   0    65449.69    64881.82   3593.09 o 
  -1  14   0    82318.55    86816.95   3166.61 o 
 -15  15   0    59282.43    61281.95   2734.08 o 
 -12  15   0    76053.48    79029.66   3005.31 o 
  -9  15   0    18230.80    19355.80   1744.84 o 
  -3  15   0    77883.40    79736.43   4180.08 o 
   0  15   0    58606.71    66744.99   3482.63 o 
 -14  16   0     6771.50     6127.01    667.70 o 
 -11  16   0    18823.64    17772.95   1062.96 o 
  -8  16   0      338.93      465.74    704.03 o 
  -5  16   0    19569.75    19474.96   1495.57 o 
  -2  16   0     6737.87     7518.20   1159.15 o 
 -16  17   0     1385.00     2322.19   1408.09 o 
 -13  17   0     1798.10     1530.30    585.88 o 
 -10  17   0     3662.60     3501.04    801.58 o 
  -7  17   0     3661.76     4105.41   1169.88 o 
  -4  17   0     1987.86     1733.07    801.54 o 
  -1  17   0     1143.27     1158.96    693.21 o 
 -18  18   0      824.07     -119.14    991.06 o 
 -15  18   0     7609.73     7017.12    750.59 o 
 -12  18   0     6412.47     4333.18   1169.96 o 
  -9  18   0    11156.16    12251.13   1195.86 o 
  -6  18   0     6491.18     6553.95   1148.30 o 
  -3  18   0     7872.22     7626.63   1267.49 o 
 -17  19   0     3240.53     2829.87    646.54 o 
 -14  19   0     5530.72     6539.32    916.52 o 
 -11  19   0     1030.34     -119.14    942.33 o 
  -8  19   0     1395.35     5881.48   1527.24 o 
  -5  19   0     6214.76     8287.08   1148.27 o 
  -2  19   0     3577.92     3238.77    920.72 o 
 -19  20   0    11167.49    12965.52    932.81 o 
 -16  20   0     2784.01     2121.20    538.00 o 
 -13  20   0     8699.08     8439.22   1289.18 o 
 -10  20   0        1.09     -575.44    863.81 o 
  -7  20   0     8988.20     8157.61   1603.36 o 
  -4  20   0     2854.74     1613.94   1039.85 o 
 -21  21   0    11512.85    11690.52   2567.59 o 
 -18  21   0     3483.55     3795.11   1515.61 o 
 -15  21   0      560.26      931.48    942.31 o 
 -12  21   0    13921.47    14643.60   1393.00 o 
  -9  21   0    14490.88    17476.60   2069.45 o 
  -6  21   0      383.86     1148.10   1148.10 o 
  -3  21   0     3303.28     3227.90    812.39 o 
 -20  22   0     4758.58     4104.27    707.90 o 
 -17  22   0     1291.08      704.04   1050.64 o 
 -14  22   0    11716.92    11505.68   1527.59 o 
 -11  22   0    30372.47    31438.73   2555.56 o 
  -8  22   0    11494.88     8875.17   1338.31 o 
  -5  22   0     1380.32     2079.63    812.35 o 
 -22  23   0     9959.88     8193.22   2903.31 o 
 -19  23   0    12064.45    11624.69   1765.91 o 
 -16  23   0     8745.09     9812.33   1294.32 o 
 -13  23   0     3595.22     5173.50   1252.38 o 
 -10  23   0     3552.91     3252.72   1004.27 o 
  -7  23   0    10183.52    10153.07   1825.44 o 
  -4  23   0    12208.42    14539.03   2080.10 o 
 -21  24   0     2765.42     2972.30   2361.30 o 
 -18  24   0     2302.48     1873.86    823.20 o 
 -15  24   0     4164.43     5434.03    898.92 o 
 -12  24   0     1070.25      895.83    813.76 o 
  -9  24   0     4202.25     4008.44   1186.89 o 
  -6  24   0     1757.82     2426.25   1386.43 o 
 -20  25   0     2044.19     2272.45    866.15 o 
 -17  25   0     3530.10     6574.93   1408.14 o 
 -14  25   0    31149.79    26080.42   2410.26 o 
 -11  25   0    31712.48    34837.71   3674.15 o 
  -8  25   0     3606.12     5666.01   2090.55 o 
  -5  25   0     2117.20     1960.50   1148.14 o 
 -19  26   0    10045.48     9229.88   3737.45 o 
 -16  26   0     2385.92     2703.49   1251.05 o 
 -13  26   0      190.89    -1144.17   1321.39 o 
 -10  26   0     2726.27     1641.60   1251.80 o 
  -7  26   0     9786.04     9486.71   1491.15 o 
 -15  27   0     2867.60     2042.10   2123.01 o 
 -12  27   0     3116.91     2414.59   1018.18 o 
  -2   3   1   112756.17   110266.12   4693.58 o 
  -1   4   1   163973.55   158957.44   4567.69 o 
  -3   5   1    38439.05    38683.19   1913.21 o 
  -5   6   1    36976.92    34778.93   1397.21 o 
  -2   6   1   239896.86   239564.91   9676.16 o 
  -4   7   1     7648.84     7304.12    624.85 o 
  -1   7   1    34868.80    35575.56   1424.50 o 
  -6   8   1    81212.42    80675.28   2265.26 o 
  -3   8   1    42961.46    46464.82   2464.95 o 
  -8   9   1    24199.75    23964.64    956.88 o 
  -5   9   1    23219.67    24270.25   1318.58 o 
  -2   9   1     6377.25     6110.71    812.59 o 
  -7  10   1    32751.61    34218.68   1292.19 o 
  -4  10   1    41743.77    47155.55   2691.50 o 
  -1  10   1    24596.86    25511.98   1222.68 o 
  -9  11   1    72501.67    75325.03   3005.25 o 
  -6  11   1     8626.37     9440.52    728.95 o 
  -3  11   1    14670.85    16917.90   1387.25 o 
 -11  12   1    56476.42    55951.64   1526.18 o 
  -8  12   1    27571.74    30621.49   1186.06 o 
  -2  12   1   118701.76   123921.98   6060.10 o 
 -10  13   1    28038.50    25376.27    976.50 o 
  -7  13   1      294.03      -27.12    449.89 o 
  -4  13   1    24184.29    25107.05   1973.01 o 
  -1  13   1    15439.95    15184.83   1717.62 o 
 -12  14   1    44425.45    46241.77   1593.15 o 
  -9  14   1     5414.48     5540.16    763.73 o 
  -6  14   1    10886.42    12167.91   1506.09 o 
  -3  14   1     9138.71     9122.54   1159.28 o 
 -14  15   1     8443.96     8679.21    636.45 o 
 -11  15   1    28904.90    30803.90   1250.56 o 
  -8  15   1    40533.88    42525.12   2592.07 o 
  -2  15   1     3116.62     4852.77   1039.88 o 
 -13  16   1    19080.79    20246.62    905.85 o 
 -10  16   1    11572.12    12948.51   1181.47 o 
  -7  16   1     5502.06     4853.14   1267.45 o 
  -4  16   1    23172.62    23411.25   1842.55 o 
  -1  16   1     3737.39     5665.23   1039.89 o 
 -15  17   1    17846.55    18454.84   1103.54 o 
 -12  17   1     2207.60     1834.70    692.09 o 
  -9  17   1      859.44     1765.51    704.04 o 
  -6  17   1     3044.09     1494.82    920.72 o 
  -3  17   1     8014.26    10855.12   1267.51 o 
 -17  18   1     1173.27      962.49    476.79 o 
 -14  18   1     9002.19     9444.77   1012.56 o 
 -11  18   1     4486.24     3054.74   1050.74 o 
  -8  18   1     5246.80     6802.89   1267.42 o 
  -5  18   1    14171.74    19460.01   1961.17 o 
  -2  18   1    33960.54    35166.43   3122.05 o 
 -16  19   1     2030.54     1676.49    430.03 o 
 -13  19   1     4590.54     5741.14    823.26 o 
 -10  19   1     4132.51     2588.91    942.40 o 
  -7  19   1      588.13      801.51   1039.80 o 
  -4  19   1      808.39     1386.40   1148.12 o 
  -1  19   1     1894.23     1039.83    920.68 o 
 -18  20   1     2138.98     1714.01    585.88 o 
 -15  20   1     2128.97     2339.63    823.20 o 
 -12  20   1     1473.47      977.39    582.98 o 
  -9  20   1    16048.71    16639.34   1391.53 o 
  -6  20   1     1975.95     2642.91   1039.83 o 
  -3  20   1     6107.60     5665.46   1267.42 o 
 -20  21   1     4063.35     4238.01    615.94 o 
 -17  21   1     3713.20     3500.22    859.13 o 
 -14  21   1      423.34     -584.88    584.88 o 
 -11  21   1     6105.53     7203.71   1267.42 o 
  -8  21   1    11614.11     9236.29   2025.97 o 
  -5  21   1     9392.21     7832.57   1733.35 o 
  -2  21   1     3512.35     3347.06    920.71 o 
 -19  22   1     1825.20      921.47    763.62 o 
 -16  22   1     2208.94     2588.17    773.40 o 
 -13  22   1     5183.35     4235.45    942.41 o 
 -10  22   1    11391.75    13246.93   1635.92 o 
  -7  22   1     3569.23     3837.83    984.02 o 
  -4  22   1     1824.71     3119.47   1039.82 o 
 -21  23   1     5083.81     6158.91   2209.77 o 
 -18  23   1      220.36     -346.60    823.16 o 
 -15  23   1    10101.14    12095.41   1333.44 o 
 -12  23   1     4539.74     3769.59   1527.33 o 
  -9  23   1     9259.32     9646.69   2090.82 o 
  -6  23   1     1890.73     1613.89   1148.14 o 
  -3  23   1     1633.98      920.67    812.36 o 
 -23  24   1      467.49    -1039.79   1064.57 o 
 -20  24   1     1803.73     1418.92    704.04 o 
 -17  24   1    15915.11    15493.60   1874.40 o 
 -14  24   1      684.19      705.78    756.17 o 
 -11  24   1       66.75      464.58    823.07 o 
  -8  24   1      824.02      809.31   1565.12 o 
  -5  24   1     1379.19     -227.46   1386.41 o 
 -19  25   1      154.39      700.04    815.12 o 
 -16  25   1     2068.00     1646.39   1288.95 o 
 -13  25   1     3527.38     2910.17   1359.40 o 
 -10  25   1     4966.18     4933.82   1111.18 o 
  -7  25   1      687.67      624.70   1565.11 o 
  -4  25   1     2845.91     3574.45   1267.30 o 
 -18  26   1     6569.76     3293.07   1061.58 o 
 -15  26   1     2011.69     2447.62   2236.70 o 
 -12  26   1     6282.77     4070.26   1271.46 o 
  -9  26   1     2767.60     1830.08   1835.97 o 
 -14  27   1     1733.47     1110.59    895.90 o 
 -11  27   1      150.66      346.59   1148.10 o 
  -1   3   2   133907.22   129401.16   3911.04 o 
  -3   4   2   288847.09   283974.44   8148.55 o 
   0   4   2   121915.16   118216.42   5196.57 o 
  -5   5   2   341244.03   335981.38   9221.08 o 
  -2   5   2    91186.35    82333.56   3790.10 o 
  -4   6   2   121733.30   117204.88   4455.04 o 
  -1   6   2   143885.36   141897.36   4645.56 o 
  -6   7   2    53776.80    50035.74   1335.75 o 
  -3   7   2    61925.22    59580.91   3056.27 o 
   0   7   2   179008.86   167823.33   7059.68 o 
  -8   8   2    49751.93    47243.36   1867.76 o 
  -5   8   2    25491.54    24305.21   1032.42 o 
  -2   8   2    47814.10    49460.78   1812.37 o 
  -7   9   2    75619.73    77715.39   2147.48 o 
  -4   9   2     3536.10     3390.76    704.15 o 
  -1   9   2    67392.31    64462.43   2458.47 o 
  -9  10   2    75880.62    72434.55   1742.44 o 
  -6  10   2   116754.27   117416.69   3666.54 o 
   0  10   2    60029.26    62077.22   3376.95 o 
 -11  11   2   133925.58   137638.94   7713.16 o 
  -8  11   2   107511.13   100796.63   2787.29 o 
  -5  11   2    31538.65    33015.44   2570.52 o 
  -2  11   2    88194.77    92767.24   3691.07 o 
 -10  12   2     2812.05     2868.40    365.86 o 
  -7  12   2    12672.28    13574.34    866.65 o 
  -1  12   2    85219.54    92220.44   3376.51 o 
 -12  13   2    77132.67    78149.21   2096.72 o 
  -9  13   2     3438.79     4368.13   1050.75 o 
  -6  13   2    65529.07    71747.37   3963.04 o 
  -3  13   2     5144.70     5091.54    920.81 o 
   0  13   2     9899.56     8916.85   1278.48 o 
 -14  14   2    77151.39    72869.51   3550.11 o 
 -11  14   2    89830.00    92384.88   2564.47 o 
  -8  14   2    45936.46    41419.22   2581.92 o 
  -2  14   2    40863.24    42047.78   2895.73 o 
 -13  15   2    29911.15    31081.75   1195.45 o 
 -10  15   2    31197.62    31850.51   2309.34 o 
  -7  15   2    37803.34    38183.66   1849.59 o 
  -4  15   2    27687.26    32781.91   2547.54 o 
  -1  15   2    44274.94    45547.91   2172.86 o 
 -15  16   2    24446.48    23928.79   1187.04 o 
 -12  16   2    47154.43    46500.34   2217.46 o 
  -9  16   2     3500.60     3758.78    704.09 o 
  -6  16   2    11675.06    10964.95   1386.87 o 
  -3  16   2     4295.80     4267.97    920.76 o 
   0  16   2    19358.44    19538.63   2199.86 o 
 -17  17   2    23167.98    22992.29   1666.52 o 
 -14  17   2     1210.73      874.81    403.97 o 
 -11  17   2     1004.91     1754.68    704.04 o 
  -8  17   2    11472.69    11094.72   1614.37 o 
  -5  17   2     4804.20     3574.74    920.77 o 
  -2  17   2     1008.98      574.06   1386.41 o 
 -16  18   2     2632.62     2441.71    458.09 o 
 -13  18   2    20106.32    21781.89   1535.15 o 
 -10  18   2    55666.18    58057.67   2719.05 o 
  -7  18   2    25332.81    28559.73   2189.40 o 
  -4  18   2    14772.46    15342.79   2307.92 o 
  -1  18   2      674.39      346.60   1039.80 o 
 -18  19   2    13001.89    11482.83    910.61 o 
 -15  19   2    14672.51    13803.86   1516.91 o 
 -12  19   2     8558.84     8320.11   1170.02 o 
  -9  19   2     8990.11    10714.46   1408.37 o 
  -6  19   2     2320.75     2642.94   1039.84 o 
  -3  19   2    10717.95    13748.26   1733.43 o 
 -20  20   2    22756.80    22995.14   2384.04 o 
 -17  20   2     5797.54     4105.53    942.43 o 
 -14  20   2    11486.75    10303.25   1050.91 o 
 -11  20   2    37957.87    39321.78   3772.81 o 
  -8  20   2    13525.98    12422.62   1419.35 o 
  -5  20   2       45.25     -119.14    801.50 o 
  -2  20   2     3789.86     4040.34   1159.02 o 
 -19  21   2     7365.61     8037.96   1180.78 o 
 -16  21   2     2336.14     1527.26    704.06 o 
 -13  21   2    11939.24    11505.87   1527.62 o 
 -10  21   2    23892.22    24394.78   2828.54 o 
  -7  21   2    29605.91    32526.88   3110.70 o 
  -4  21   2     7159.44     8308.78   1614.09 o 
 -21  22   2      469.56     -238.29    595.71 o 
 -18  22   2    10068.33    10573.45   1289.18 o 
 -15  22   2    22416.74    23395.43   1990.89 o 
 -12  22   2    15023.04    15309.61   2123.63 o 
  -9  22   2     5927.18     5746.74   1085.22 o 
  -6  22   2     1014.78     1494.72   1267.26 o 
  -3  22   2    30045.47    33728.17   3815.01 o 
 -20  23   2     9663.61     9370.75   1072.49 o 
 -17  23   2      893.47      132.24   1164.36 o 
 -14  23   2     2098.44     3263.34    867.55 o 
 -11  23   2    21823.49    25124.16   2188.94 o 
  -8  23   2     3161.29     2989.58   1494.79 o 
  -5  23   2     2132.34     2534.58   1158.98 o 
 -22  24   2      152.89     2556.14   2090.40 o 
 -19  24   2     9910.67     8829.11   1527.49 o 
 -16  24   2     3614.01     2231.37    942.37 o 
 -13  24   2     9613.27     9305.80   1884.99 o 
 -10  24   2     7888.04     8833.75   1917.42 o 
  -7  24   2     2874.89     2958.40    809.32 o 
  -4  24   2     1728.31     2772.85   1039.82 o 
 -18  25   2    12643.72    13043.94   2112.60 o 
 -15  25   2    11581.98    12167.58   2659.66 o 
 -12  25   2      140.00       60.65    733.77 o 
  -9  25   2     1715.18      821.10   1221.08 o 
  -6  25   2     6363.95     5069.58   1267.40 o 
 -17  26   2      992.63     1249.64    733.30 o 
 -14  26   2     2611.79     1416.09    941.98 o 
 -11  26   2     4830.54     4872.68   1202.35 o 
  -8  26   2     1428.83     1544.46    917.72 o 
 -13  27   2     8259.83     5623.01   1240.36 o 
  -2   4   3   528916.63   519475.66  14434.74 o 
  -4   5   3   403222.19   401936.81   8873.42 o 
  -1   5   3    19574.99    18822.08   1231.39 o 
  -3   6   3   160769.19   159065.95   6896.37 o 
  -5   7   3   159122.33   159888.81   4179.34 o 
  -2   7   3    41170.59    43173.46   1602.96 o 
  -7   8   3    21945.40    19762.15    692.13 o 
  -4   8   3    47851.81    45194.99   2704.53 o 
  -1   8   3    91467.43    97745.64   4898.17 o 
  -6   9   3    26209.35    24410.08   2310.15 o 
  -3   9   3     4947.52     4539.38    812.54 o 
  -8  10   3    41279.95    40095.07   1183.47 o 
  -5  10   3     6360.52     8179.94   1170.11 o 
  -2  10   3    18012.33    20357.33   1625.98 o 
 -10  11   3    67801.08    72616.65   1831.31 o 
  -7  11   3    56184.85    56186.38   2898.90 o 
  -1  11   3    28871.36    28336.88   1435.80 o 
  -9  12   3   113069.16   121095.48   3370.31 o 
  -6  12   3    16629.62    17601.41   1398.14 o 
  -3  12   3    17229.40    18067.43   1734.13 o 
 -11  13   3    56532.40    59601.71   1623.92 o 
  -8  13   3    32168.77    32900.57   2114.57 o 
  -2  13   3    38348.05    40319.09   1927.36 o 
 -13  14   3      353.13      563.50    393.08 o 
 -10  14   3     7504.45     8656.68    822.35 o 
  -7  14   3    25987.64    27130.57   4732.04 o 
  -4  14   3    13316.55    14205.92   1614.56 o 
  -1  14   3     2866.38     4356.73    747.41 o 
 -12  15   3    29534.94    30477.30   1521.50 o 
  -9  15   3    23950.22    23475.00   2731.55 o 
  -6  15   3    11230.92    13760.46   1733.60 o 
  -3  15   3    44754.98    42668.49   2776.60 o 
 -14  16   3     5949.49     5175.97    573.84 o 
 -11  16   3    14427.49    15083.39   1289.46 o 
  -8  16   3     4028.15     4755.42   1039.91 o 
  -2  16   3     6596.77     7864.82   1159.14 o 
 -16  17   3    13439.99    12790.02    838.90 o 
 -13  17   3     4844.30     4723.44   1529.50 o 
 -10  17   3    27764.38    30033.70   1693.11 o 
  -7  17   3    10984.09    11419.57   1614.34 o 
  -4  17   3    11858.28    11181.36   1495.18 o 
  -1  17   3     9467.57    10390.72    943.71 o 
 -15  18   3    10614.31    18508.53   7009.63 o 
 -12  18   3     3161.29     3560.64   1001.96 o 
  -9  18   3     8232.74     8590.98   1408.36 o 
  -6  18   3      384.89      454.91    920.65 o 
  -3  18   3     7526.77     8666.54   1267.48 o 
 -17  19   3     2211.59     1180.65    476.59 o 
 -14  19   3     3996.60     4094.56    704.09 o 
 -11  19   3     9536.55     9988.73   1170.05 o 
  -8  19   3    13809.53    14269.67   1722.76 o 
  -5  19   3     3539.86     3227.95   1148.20 o 
  -2  19   3     2112.80     1386.45    812.37 o 
 -19  20   3      615.86      690.07    871.91 o 
 -16  20   3    19385.54    21106.31   1601.25 o 
 -13  20   3      285.18      840.71    540.14 o 
 -10  20   3     4896.43     4007.99   1180.73 o 
  -7  20   3     4070.90     3672.10   1494.84 o 
  -4  20   3    16194.88    16621.28   2199.56 o 
  -1  20   3     1589.99     3346.92   1386.43 o 
 -18  21   3      288.82      451.63    347.76 o 
 -15  21   3     1235.82     1205.46    628.73 o 
 -12  21   3    24740.76    23140.52   1980.68 o 
  -9  21   3    10073.59    11317.87   1355.34 o 
  -6  21   3       89.15      346.59   1039.78 o 
  -3  21   3     4039.01     4386.98   1159.03 o 
 -20  22   3     8518.61     7756.44   1191.63 o 
 -17  22   3     2347.24     1770.81   1175.23 o 
 -14  22   3     9695.23    10576.75   1121.26 o 
 -11  22   3    15618.21    14813.27   1374.43 o 
  -8  22   3       57.78     -346.59    920.64 o 
  -5  22   3       59.06      465.74   1267.24 o 
  -2  22   3    11343.37    14311.28   2199.24 o 
 -19  23   3     3123.08     3195.37    823.21 o 
 -16  23   3     7926.22     7388.06   1408.28 o 
 -13  23   3     6646.21     4235.57   1289.09 o 
 -10  23   3     7285.74     9403.78   1308.85 o 
  -7  23   3    17484.11    21962.94   2882.16 o 
  -4  23   3      275.81      119.14    693.19 o 
 -18  24   3     5914.84     5177.88    942.42 o 
 -15  24   3      770.62      274.01    926.07 o 
 -12  24   3     1386.09     1089.10   1061.48 o 
  -9  24   3      734.48      582.98    738.81 o 
  -6  24   3      901.80     -465.74   1039.80 o 
  -3  24   3     1953.97     2881.17   1267.28 o 
 -17  25   3      734.77     1408.06    823.17 o 
 -14  25   3     2211.50     1668.78    955.03 o 
 -11  25   3     4165.52     5332.97   1224.17 o 
  -8  25   3      597.47     -185.23   1575.94 o 
  -5  25   3      743.52     1039.80   1267.25 o 
 -19  26   3      413.42      704.02   2101.24 o 
 -16  26   3     3214.27     2812.46    974.57 o 
 -13  26   3     1344.00     2133.45    895.89 o 
 -10  26   3     5408.24     3739.24   1051.72 o 
  -7  26   3      728.51      928.34   1148.75 o 
 -15  27   3     2108.91     3498.26   1530.26 o 
 -12  27   3      879.82     1119.95   1081.46 o 
   0   2   4   260233.81   259836.66  10281.67 o 
  -2   3   4    37281.17    34603.96   1427.14 o 
  -4   4   4   942265.13   967123.69  36404.70 o 
  -1   4   4   210362.22   202045.94   5098.55 o 
  -3   5   4    92932.90    93698.67   3188.37 o 
   0   5   4   239796.77   238000.89  10322.93 o 
  -5   6   4   208240.81   206979.98   4914.51 o 
  -2   6   4    68744.85    67075.21   2394.33 o 
  -7   7   4   378641.09   366156.97  10100.10 o 
  -4   7   4   155551.69   146147.09   4577.39 o 
  -1   7   4   123738.63   119433.70   5848.92 o 
  -6   8   4    28252.77    27742.92   1045.73 o 
  -3   8   4    19691.55    20537.16   1637.33 o 
   0   8   4    35341.44    34081.34   2441.36 o 
  -8   9   4   155693.89   151505.17   3402.03 o 
  -5   9   4    22342.96    23205.32   1756.66 o 
  -2   9   4    33688.71    32296.13   2028.80 o 
 -10  10   4    24744.39    22886.82   1016.78 o 
  -7  10   4    10983.50    11314.65    665.69 o 
  -1  10   4    44003.92    47133.33   2305.97 o 
  -9  11   4   145097.42   154026.45   5068.64 o 
  -6  11   4    30418.08    27828.99   2103.98 o 
  -3  11   4   179076.05   188583.28   9013.41 o 
   0  11   4   226242.05   252343.55  11491.51 o 
 -11  12   4   124074.84   125938.55   3041.33 o 
  -8  12   4    31886.86    31512.54   1576.67 o 
  -2  12   4      127.31      276.79    752.76 o 
 -13  13   4    28652.04    31799.64   1502.13 o 
 -10  13   4     2012.98     2807.18    523.17 o 
  -7  13   4     5152.01     4552.09    697.12 o 
  -1  13   4    29747.02    31001.00   1516.49 o 
 -12  14   4    34562.77    32562.12   1454.16 o 
  -9  14   4    39013.38    35378.49   1471.99 o 
  -3  14   4    60440.58    66233.77   4525.56 o 
   0  14   4    89503.27    95800.02   5582.27 o 
 -14  15   4    12635.69    11433.61   1036.25 o 
 -11  15   4    19389.07    19591.37   1130.76 o 
  -8  15   4    20187.56    20157.06   2178.47 o 
  -5  15   4    30361.00    32231.97   2428.51 o 
  -2  15   4    10740.23    12496.80   1064.91 o 
 -16  16   4    47398.20    46118.57   3855.35 o 
 -13  16   4     3693.78     3509.64    704.09 o 
 -10  16   4    26835.87    26134.95   1528.42 o 
  -4  16   4    46816.90    50813.66   3590.04 o 
  -1  16   4    25724.68    29646.19   1714.97 o 
 -15  17   4    11234.96    10540.65   1500.55 o 
 -12  17   4     1834.67     1595.86    629.73 o 
  -9  17   4     9947.01     9557.72   1505.95 o 
  -6  17   4    14331.40    18095.29   1842.04 o 
  -3  17   4     3913.42     3932.09   1267.37 o 
   0  17   4     9098.52    10985.24   1505.87 o 
 -17  18   4     8715.65     9847.56    953.34 o 
 -14  18   4     6344.52     7145.12    915.38 o 
 -11  18   4    46590.46    50005.61   2472.63 o 
  -5  18   4    26460.14    26619.92   2417.04 o 
  -2  18   4     1613.44     2317.94    920.68 o 
 -16  19   4    13608.61    13474.10   1451.54 o 
 -13  19   4     6351.65     6896.59   1056.20 o 
 -10  19   4       31.92     -357.43    584.88 o 
  -7  19   4     5048.92     6672.81   1375.72 o 
  -4  19   4     9919.85    11072.09   1733.40 o 
  -1  19   4     6406.55     6824.60   1614.07 o 
 -18  20   4     1982.93     1191.47    476.59 o 
 -15  20   4    13914.88    12178.21   1170.15 o 
 -12  20   4      961.42     1170.83    639.37 o 
  -9  20   4    17051.61    17853.70   1440.86 o 
  -6  20   4    28751.97    31182.92   2991.48 o 
  -3  20   4     7740.61     8200.60   1505.79 o 
 -17  21   4    13733.90    15894.15   1766.02 o 
 -14  21   4     9694.66     8439.33   1289.19 o 
 -11  21   4    23093.72    25160.15   2015.69 o 
  -8  21   4     8716.10     9253.39   1142.85 o 
  -5  21   4     4517.19     5535.25   1386.52 o 
  -2  21   4     3212.65     4852.66   1386.47 o 
 -19  22   4     9536.93     9305.79    953.33 o 
 -16  22   4       74.58     -396.49    558.08 o 
 -13  22   4     3661.58     2640.11   1825.19 o 
 -10  22   4     7561.77     7395.13   1012.44 o 
  -7  22   4    22221.47    30808.21   3446.01 o 
  -4  22   4     6947.23     9467.78   1960.72 o 
 -18  23   4     1254.25      249.34    457.31 o 
 -15  23   4     2693.08     1944.70    653.43 o 
 -12  23   4     6486.62     6318.21   1722.39 o 
  -9  23   4    10733.97    10553.83   1313.44 o 
  -6  23   4     7290.09     7366.28   1960.73 o 
  -3  23   4     2410.84     3693.58   1613.91 o 
 -20  24   4     2027.51     4549.23   2447.92 o 
 -17  24   4     7303.20     7981.45   1053.84 o 
 -14  24   4     5345.97     5645.86   1094.07 o 
 -11  24   4    11522.28    14136.87   1391.31 o 
  -8  24   4     1110.58     2190.50   1057.91 o 
  -5  24   4     7223.18    12002.59   2188.20 o 
 -19  25   4      450.67     -394.44    471.16 o 
 -16  25   4      885.61       27.56   1348.49 o 
 -13  25   4     2941.28     2647.68    813.76 o 
 -10  25   4     8445.97     8278.18   1240.42 o 
  -7  25   4     3425.10     1148.17   1039.85 o 
  -4  25   4     3807.88     4614.38   1505.63 o 
 -15  26   4     4467.26     3846.13   1034.46 o 
 -12  26   4     1465.27      718.29    840.37 o 
  -9  26   4     1516.09      753.56   2041.72 o 
 -14  27   4     7421.24    10334.33   1949.87 o 
  -1   3   5   403246.34   394109.22   7670.78 o 
  -3   4   5   106563.25   103599.27   2587.75 o 
  -2   5   5    26532.51    25132.58    825.37 o 
  -4   6   5    26524.01    25678.80   1290.84 o 
  -1   6   5    20279.36    20213.39   1193.05 o 
  -6   7   5   100145.84    97884.94   3436.97 o 
  -3   7   5     6756.57     5575.06    831.30 o 
  -5   8   5    73042.99    69398.70   2790.00 o 
  -2   8   5     1549.77      920.72    812.40 o 
  -7   9   5    24145.57    22096.74    877.85 o 
  -4   9   5     5327.23     3499.38    812.55 o 
  -1   9   5    54740.23    60981.27   2371.70 o 
  -9  10   5    22152.79    23187.55   1101.80 o 
  -6  10   5    21634.50    20106.39   1187.70 o 
  -3  10   5   130430.96   137299.45   7582.96 o 
  -8  11   5     2071.95     2051.82    540.18 o 
  -2  11   5    59303.36    57900.05   3137.66 o 
 -10  12   5    77658.72    75986.27   2413.07 o 
  -7  12   5     7173.82     7891.81    795.25 o 
  -1  12   5     5373.56     5217.95    774.09 o 
 -12  13   5    19768.85    18505.69   1692.54 o 
  -9  13   5    47929.43    44315.84   3305.36 o 
  -3  13   5    42952.97    45179.58   3015.59 o 
 -11  14   5     8844.39     9111.64    581.71 o 
  -8  14   5     5073.47     5625.68   1085.97 o 
  -5  14   5      712.50     1733.01    920.66 o 
  -2  14   5    45582.33    51860.34   3931.98 o 
 -13  15   5     3881.46     3914.55    862.02 o 
 -10  15   5    19931.00    21370.66   1842.45 o 
  -1  15   5     8437.03     8344.44   1105.04 o 
 -15  16   5    22428.12    23752.35   1326.96 o 
 -12  16   5    16237.91    14498.87   1170.31 o 
  -9  16   5     1206.93      786.05    509.77 o 
  -3  16   5     3730.12     5199.47   1386.52 o 
 -14  17   5     5449.04     4708.14    447.99 o 
 -11  17   5     8886.56     8410.00    809.61 o 
  -8  17   5    10124.91    11505.94   1408.45 o 
  -5  17   5     8984.95     8526.20   1148.38 o 
  -2  17   5    11623.04    14572.29   1625.16 o 
 -16  18   5    13157.58    13034.10    953.45 o 
 -13  18   5      546.33     -437.59    437.59 o 
 -10  18   5     5255.62     3293.12    823.28 o 
  -7  18   5      119.95     -920.64    920.64 o 
  -4  18   5      222.33      574.05    812.33 o 
  -1  18   5     5088.86     6590.54    935.48 o 
 -18  19   5     2980.46     5600.05   1743.92 o 
 -15  19   5     2758.88     2095.73    996.53 o 
 -12  19   5     1004.80     1521.80    525.32 o 
  -9  19   5     2883.08     3264.71    844.89 o 
  -6  19   5     2455.57     3108.71   1267.31 o 
  -3  19   5     2701.47     3585.32   1386.47 o 
 -17  20   5     3899.21     3249.82    459.75 o 
 -14  20   5     5519.08     4213.85    704.11 o 
 -11  20   5     2213.62     2079.91    632.43 o 
  -8  20   5    13839.42    17823.22   2416.16 o 
  -5  20   5     4307.05     5416.09   1267.37 o 
  -2  20   5     5458.28     5318.72   1614.03 o 
 -16  21   5     9104.63     8333.26    974.71 o 
 -13  21   5     1970.75     2112.16    823.20 o 
 -10  21   5    10819.51    10539.95   1261.06 o 
  -7  21   5     3540.13     2523.85   1375.66 o 
  -4  21   5     6778.37     9695.29   1852.40 o 
  -1  21   5     3605.60     3119.59   1159.01 o 
 -18  22   5     7314.22     6673.00    714.96 o 
 -15  22   5     5789.61     4452.15    823.27 o 
 -12  22   5    11736.39     9870.63   2508.07 o 
  -9  22   5     3796.67     3882.40   1500.23 o 
  -6  22   5     4794.72     7712.54   1841.48 o 
  -3  22   5      635.93     1386.39   1386.39 o 
 -17  23   5     3635.57     3173.75    704.07 o 
 -14  23   5       72.10     -312.29    453.52 o 
 -11  23   5     2035.00     2454.07    809.14 o 
  -8  23   5     7766.46     7511.17   1105.90 o 
  -5  23   5     1027.07     1841.32   1386.41 o 
  -2  23   5    11815.17    13628.75   2426.74 o 
 -16  24   5     3132.12     3282.03    823.21 o 
 -13  24   5     6699.88     6970.90   1131.26 o 
 -10  24   5     2091.93     1220.42   1088.57 o 
  -7  24   5      394.74     2296.20   1148.10 o 
  -4  24   5      622.72      920.65   1039.79 o 
 -21  25   5      599.70     1397.22   1982.11 o 
 -18  25   5     2622.61     2300.40    834.04 o 
 -15  25   5     6218.69     6304.81   1272.81 o 
 -12  25   5     1856.86     2531.10    840.37 o 
  -9  25   5     5500.77     3949.49   1586.93 o 
  -6  25   5      931.92     -465.74    812.34 o 
 -17  26   5     1331.26      812.35   1613.87 o 
 -14  26   5     2048.83     2044.56   1938.84 o 
 -11  26   5     3136.75     2395.10   1597.68 o 
  -8  26   5      573.08      597.18    889.80 o 
 -13  27   5     3551.29     2068.88   1603.11 o 
   0   0   6  1455423.88  1570686.00  54917.76 o 
  -1   2   6   411865.38   404073.44   7740.46 o 
  -3   3   6   374027.63   378187.00  10135.32 o 
   0   3   6   791902.25   809277.75  20758.03 o 
  -2   4   6   541864.75   534296.06  10174.44 o 
  -4   5   6     7596.74     8700.03    559.93 o 
  -1   5   6     2834.53     2481.29    506.63 o 
  -6   6   6    90870.59    91608.26   4868.49 o 
  -3   6   6     7249.50     6836.74    486.13 o 
   0   6   6    73504.80    67031.44   3742.71 o 
  -5   7   6     7092.68     7431.05    394.93 o 
  -2   7   6    22054.72    19846.95    851.70 o 
  -7   8   6    14599.44    13034.17   1999.82 o 
  -4   8   6     7732.72     7008.51    757.44 o 
  -1   8   6    18729.86    17660.72   1626.22 o 
  -9   9   6    21228.93    19405.76   2005.62 o 
  -6   9   6    20732.41    19510.67    777.98 o 
  -3   9   6    26572.53    26256.91   1250.16 o 
   0   9   6    27228.48    28129.54   2212.19 o 
  -8  10   6    22546.30    23092.82    848.67 o 
  -5  10   6     9920.41     8961.38    831.32 o 
  -2  10   6    78608.73    77390.01   3198.94 o 
 -10  11   6   252766.73   258997.17  12816.99 o 
  -7  11   6    11251.41    12283.25    872.11 o 
  -4  11   6    44634.23    41180.13   2799.60 o 
  -1  11   6   185189.67   194069.05   7412.01 o 
 -12  12   6    14069.99    11724.86   1527.92 o 
  -9  12   6    81720.88    86431.50   2380.82 o 
  -6  12   6     7822.10     6097.32    947.96 o 
  -3  12   6      688.67     1039.81    574.42 o 
   0  12   6   111298.52   117780.45   5599.27 o 
 -11  13   6    77845.94    78462.26   2279.57 o 
  -8  13   6    59701.01    60402.58   2259.17 o 
  -5  13   6   100116.33    99417.74   4782.83 o 
  -2  13   6    47139.00    51062.54   2168.62 o 
 -13  14   6   150034.64   155077.94   8019.40 o 
 -10  14   6    42903.36    43182.23   1697.25 o 
  -7  14   6     6945.13     6337.67   1289.20 o 
  -1  14   6    42795.01    44330.12   2341.69 o 
 -12  15   6    23655.09    24190.54    969.43 o 
  -9  15   6     7746.26     7710.13    745.41 o 
  -3  15   6    64861.71    73286.45   3950.28 o 
   0  15   6    36825.64    41623.59   2905.74 o 
 -14  16   6      290.05      357.43    238.29 o 
 -11  16   6    14033.13    12799.56    828.23 o 
  -8  16   6     9941.00    10806.76   1289.28 o 
  -5  16   6     2280.51     1039.85    812.38 o 
  -2  16   6    22948.42    25373.13   2725.76 o 
 -16  17   6     2761.85     3604.32   1169.84 o 
 -13  17   6     6891.01     6564.87    704.15 o 
 -10  17   6     3316.51     3811.31    546.24 o 
  -7  17   6       12.00     1841.28   1267.23 o 
  -4  17   6    12554.54    14193.59   1506.04 o 
  -1  17   6     8671.54     9325.90   1505.86 o 
 -15  18   6    21003.70    20017.02   1995.19 o 
 -12  18   6    13684.79    14388.93   1289.37 o 
  -9  18   6    22789.09    24709.30   1280.89 o 
  -3  18   6     7057.28     6813.97   1386.63 o 
   0  18   6       16.39      574.05   1278.07 o 
 -14  19   6     4738.75     4690.41    584.95 o 
 -11  19   6     2479.14     1721.42   1760.16 o 
  -8  19   6    19480.22    17873.41   1509.06 o 
  -5  19   6    16432.13    18203.71   2188.78 o 
  -2  19   6    13986.41    12611.58   1971.91 o 
 -16  20   6     7441.99     7744.45   1874.10 o 
 -13  20   6     3198.98     4213.61    823.23 o 
 -10  20   6      700.83     1923.76    737.90 o 
  -7  20   6     7247.58     4831.51   1267.46 o 
  -4  20   6     4700.48     4148.76   1159.05 o 
  -1  20   6     8609.01     8211.53   1386.64 o 
 -15  21   6     8861.25     8901.50    882.40 o 
 -12  21   6     6028.51     5882.11    942.44 o 
  -9  21   6    15601.29    16090.09   2416.22 o 
  -6  21   6     2320.59     1960.53   1148.15 o 
  -3  21   6      518.10     -346.60    920.65 o 
 -20  22   6     3790.22     4776.88   2209.71 o 
 -17  22   6     3049.13     5567.54   1624.77 o 
 -14  22   6    14351.63    16425.24   1646.86 o 
 -11  22   6    26637.81    28363.31   2216.00 o 
  -8  22   6     3071.90     2120.21   1077.77 o 
  -5  22   6       96.22     1732.97   1148.09 o 
  -2  22   6     2122.31     1613.90   1039.83 o 
 -22  23   6    10965.53    13130.13   2903.36 o 
 -16  23   6    14440.44    16089.15   1527.66 o 
 -13  23   6    13747.64    14662.34   1332.76 o 
 -10  23   6     3986.01     2646.14   1102.21 o 
  -7  23   6    14922.33    17129.44   2762.81 o 
  -4  23   6    15635.27    18592.18   3001.19 o 
 -21  24   6     3259.09     2447.98   2328.83 o 
 -15  24   6     5577.49     6109.44    942.41 o 
 -12  24   6     5832.75     4678.78   1045.33 o 
  -9  24   6     2148.04     1077.07    891.15 o 
  -6  24   6     1872.47     -693.21   1613.89 o 
  -3  24   6     1790.02     1733.03   1267.28 o 
 -20  25   6     2916.46        0.00   1635.58 o 
 -17  25   6      618.28      704.03    357.43 o 
 -14  25   6    32196.07    30571.50   2601.18 o 
 -11  25   6    36461.68    35047.70   3576.94 o 
  -8  25   6     2922.53     3017.36   1090.13 o 
  -5  25   6     2747.25     3238.34   1473.10 o 
 -16  26   6     2571.82      936.08    779.19 o 
 -13  26   6      827.81     1602.59    797.13 o 
 -10  26   6     4669.31     6233.21   2106.84 o 
  -7  26   6    10863.91    11060.85   2654.17 o 
  -2   3   7   268073.69   260741.02   5399.01 o 
  -1   4   7   225621.19   222058.06   5486.39 o 
  -3   5   7   190256.36   185689.64   4590.16 o 
  -5   6   7     2024.70     1853.02    709.52 o 
  -2   6   7    18191.18    19259.71    727.53 o 
  -4   7   7    25434.01    26149.19   1202.47 o 
  -1   7   7    40137.52    40336.55   1293.82 o 
  -6   8   7    19074.72    19286.37    603.73 o 
  -3   8   7    51297.63    52905.66   1761.70 o 
  -8   9   7    76364.37    79729.22   3510.49 o 
  -5   9   7    12076.27    11422.63   1528.08 o 
  -2   9   7    49675.84    50397.43   1930.57 o 
  -7  10   7    13335.31    13509.64    456.71 o 
  -4  10   7    32426.96    33768.06   1633.77 o 
  -1  10   7    22706.56    25020.59   1472.32 o 
  -9  11   7      522.10     1169.78   1408.07 o 
  -6  11   7     9823.61     7996.56   1289.42 o 
  -3  11   7     2897.80     3932.13   1039.90 o 
 -11  12   7    79414.52    82556.27   5300.28 o 
  -8  12   7    68585.84    76897.45   2396.67 o 
  -5  12   7     1536.06      784.45   2502.12 o 
  -2  12   7    69307.16    77854.30   3394.67 o 
 -10  13   7    56208.45    59686.14   2354.89 o 
  -7  13   7     4262.99     4809.72   1289.09 o 
  -1  13   7     7513.38     7359.98    858.73 o 
 -12  14   7    39476.95    35418.12   3047.30 o 
  -9  14   7     1478.64     1288.96    465.76 o 
  -6  14   7      706.66       30.37    700.13 o 
  -3  14   7     3248.05     3962.64    735.31 o 
 -14  15   7     6970.62     7485.76   1408.32 o 
 -11  15   7    22129.17    21690.38   1057.02 o 
  -8  15   7    22321.48    23985.17   1344.00 o 
  -5  15   7     3679.80     3585.49   1039.90 o 
  -2  15   7     8263.66     9501.15   1386.71 o 
 -13  16   7     4741.68     4912.95   1031.94 o 
 -10  16   7    25329.30    24742.72   2335.85 o 
  -7  16   7    27202.49    26438.44   2829.21 o 
  -4  16   7     1997.80     2426.30   1039.84 o 
  -1  16   7    14597.77    15914.77   1283.29 o 
 -12  17   7    11050.70    11571.12    823.41 o 
  -9  17   7     5053.81     5027.13    653.48 o 
  -6  17   7     1122.46     -218.43    749.18 o 
  -3  17   7      367.15     -346.60    812.34 o 
 -17  18   7     1852.88     2686.22   1754.71 o 
 -14  18   7     2841.73     2727.64    725.55 o 
 -11  18   7     5592.43     4809.71    823.28 o 
  -8  18   7     8509.10     4582.59   1765.87 o 
  -5  18   7     9828.72    11288.88   1733.42 o 
  -2  18   7    15972.94    18398.49   2199.58 o 
 -16  19   7    10020.46     8385.28   1744.23 o 
 -13  19   7    13706.73    12620.67   1695.65 o 
 -10  19   7     2630.11     2727.34    756.25 o 
  -7  19   7      606.85      465.74   1408.06 o 
  -4  19   7      850.69     1267.26    920.66 o 
  -1  19   7     3422.56     2303.75   1099.44 o 
 -15  20   7     1372.18     1170.09    235.80 o 
 -12  20   7     7956.19     5664.79   1722.48 o 
  -9  20   7      769.37      409.13    763.60 o 
  -6  20   7     2624.23     2188.01   1039.85 o 
  -3  20   7      546.33     1158.94   1505.54 o 
 -14  21   7     2071.67     2112.16    584.91 o 
 -11  21   7    10720.46    10951.89   1149.70 o 
  -8  21   7     3353.01     5632.59   1375.65 o 
  -5  21   7    11208.12    10367.98   1841.75 o 
  -2  21   7     1734.21     1505.57   1386.43 o 
 -16  22   7     3108.71     2534.02   1272.35 o 
 -13  22   7      757.99     1126.00    980.23 o 
 -10  22   7    11037.39    11804.70   1174.13 o 
  -7  22   7     2000.19     2989.51   1841.36 o 
  -4  22   7     8886.28    10627.32   2545.79 o 
  -1  22   7    12494.17    11917.24   2318.45 o 
 -21  23   7     7384.62     7572.04   3033.15 o 
 -15  23   7     5975.20     7129.63   1283.65 o 
 -12  23   7     5710.32     4596.07    740.20 o 
  -9  23   7       52.45      -62.17   1852.11 o 
  -6  23   7      582.09      164.09    982.01 o 
  -3  23   7     4540.41     3812.89   1733.13 o 
 -14  24   7      965.09      286.63    636.92 o 
 -11  24   7       79.62     -442.73    936.89 o 
  -8  24   7     1888.08     2507.01   1072.71 o 
  -5  24   7      905.47      546.66    912.84 o 
  -2  24   7     2720.94     4852.57   1733.06 o 
 -16  25   7     3182.51     3355.13    568.67 o 
 -13  25   7      880.28      443.94    797.13 o 
 -10  25   7     3731.33     2138.08   1111.59 o 
  -7  25   7     1971.03      994.50    817.41 o 
 -18  26   7      140.34      823.16   2101.23 o 
 -15  26   7      871.52      332.94    636.92 o 
 -12  26   7      574.18     1811.24   1095.08 o 
  -9  26   7     7037.46     6153.95   1274.51 o 
   0   1   8   577349.63   576166.94  12764.50 o 
  -2   2   8   124391.52   119478.76   3112.19 o 
  -1   3   8    23825.55    23710.90    843.94 o 
  -3   4   8   117687.60   109759.70   2973.88 o 
   0   4   8    75579.80    71230.96   2741.68 o 
  -5   5   8    35013.58    35648.33   2127.61 o 
  -2   5   8    80409.95    80256.77   2323.85 o 
  -4   6   8    11564.74    12285.98   1554.49 o 
  -1   6   8   151420.23   147723.48   3739.14 o 
  -6   7   8    98174.39    93903.88   3479.00 o 
  -3   7   8    58209.84    53183.27   1872.07 o 
   0   7   8   228210.45   219561.91   9784.57 o 
  -8   8   8    26913.95    26981.34   2591.86 o 
  -5   8   8    15897.78    14617.18    803.45 o 
  -2   8   8    73980.23    74567.52   2139.84 o 
  -7   9   8    27042.92    25285.22   1407.92 o 
  -4   9   8    86706.94    86768.82   3051.63 o 
  -1   9   8    52384.65    49742.70   1491.82 o 
  -9  10   8     8063.34     8051.63    995.96 o 
  -6  10   8    50642.73    49939.61   1827.66 o 
  -3  10   8    42795.34    39847.80   1528.87 o 
   0  10   8    30443.23    27424.23   2559.16 o 
 -11  11   8    39618.93    37604.87   2592.32 o 
  -8  11   8    43686.35    41087.75   1031.14 o 
  -5  11   8   142624.83   137491.08   4992.31 o 
  -2  11   8    15509.54    15146.69   1196.20 o 
 -10  12   8     6420.94     6126.71   1015.10 o 
  -7  12   8    25894.57    25933.89   1609.98 o 
  -4  12   8    11507.97    10519.13    895.19 o 
  -1  12   8   102454.75   103529.43   4165.34 o 
 -12  13   8    45575.42    42585.78   2284.69 o 
  -9  13   8     1217.17     1261.11    192.14 o 
  -6  13   8     5466.99     5730.15   1023.73 o 
  -3  13   8    15060.81    13876.97   1497.88 o 
   0  13   8    36173.69    34937.21   2320.47 o 
 -14  14   8     3446.59     3282.14   1289.03 o 
 -11  14   8    67443.89    63769.45   2850.52 o 
  -8  14   8   122663.13   126874.17   4485.62 o 
  -5  14   8     9707.79    14810.78   1766.03 o 
  -2  14   8     3058.79     3927.04    640.20 o 
 -13  15   8     9696.98    12296.74   2112.66 o 
 -10  15   8     7045.85     6553.26    513.98 o 
  -7  15   8    17442.23    18206.12   1994.00 o 
  -4  15   8    46340.75    48745.80   2480.65 o 
  -1  15   8     3416.77     2299.15   1039.88 o 
 -12  16   8    48006.53    52180.47   3345.98 o 
  -9  16   8    19169.75    19496.14   1528.05 o 
  -6  16   8     5302.11     6114.79   1060.62 o 
  -3  16   8     4644.74     7279.42   1267.40 o 
   0  16   8     9844.97    10888.03   1505.91 o 
 -11  17   8    20330.47    21910.98   1929.02 o 
  -8  17   8     3670.86     2923.33    923.29 o 
  -5  17   8     2240.84     1823.72    917.75 o 
  -2  17   8    17560.88    19075.27   1717.83 o 
 -13  18   8    15038.16    15319.94    490.65 o 
 -10  18   8    43685.81    48493.24   3535.06 o 
  -7  18   8   101181.52   115021.69   5434.16 o 
  -4  18   8    15522.13    21345.73   2535.48 o 
  -1  18   8     4856.20     3011.18   1272.80 o 
 -18  19   8    23726.19    23928.18   3391.99 o 
 -12  19   8    30295.46    31987.08   2341.31 o 
  -9  19   8      203.69     -399.50    493.68 o 
  -6  19   8     4573.99     4831.21   1494.86 o 
  -3  19   8    11737.29    13174.30   1960.98 o 
   0  19   8    46610.84    58875.09   5464.65 o 
 -14  20   8    13412.08    13514.56    548.90 o 
 -11  20   8     7688.48     9413.97   1299.97 o 
  -8  20   8     4991.68     4603.76   1375.71 o 
  -5  20   8     2951.08     2403.89   1063.41 o 
  -2  20   8     4745.13     4051.25   1267.37 o 
 -13  21   8     8593.68     9143.25   1169.99 o 
 -10  21   8     5448.80     5142.67    895.98 o 
  -7  21   8    13913.91    14311.62   1853.82 o 
  -4  21   8    11224.72    12803.34   1732.28 o 
  -1  21   8      847.09     -465.74   1624.69 o 
 -15  22   8    18772.27    23751.63   3044.80 o 
 -12  22   8     5425.38     6007.83    915.63 o 
  -9  22   8      557.96     1271.94    902.63 o 
  -6  22   8     3627.13     1841.43   1148.18 o 
  -3  22   8    25631.18    25602.14   2442.48 o 
 -14  23   8     7660.98     7687.56    914.98 o 
 -11  23   8     6857.83     6108.28   1137.43 o 
  -8  23   8     1307.02      454.92   1375.58 o 
  -5  23   8     1380.35      119.15   1733.02 o 
  -2  23   8     4083.92     5204.24   1314.18 o 
 -16  24   8      780.58     1960.45   1733.00 o 
 -13  24   8    20616.46    22041.91   1819.19 o 
 -10  24   8     6948.70     7136.36   2399.43 o 
  -7  24   8     8097.63     8861.29   2296.57 o 
  -4  24   8     2039.68      159.53    863.32 o 
 -18  25   8    18103.99    22894.32   4160.63 o 
 -15  25   8     4975.03     5894.19    672.39 o 
 -12  25   8      723.00     -375.78    636.91 o 
  -9  25   8      115.78     2153.47   1076.55 o 
  -6  25   8     3957.39     3227.91   1386.48 o 
 -17  26   8     4386.73     2079.74   1960.59 o 
 -14  26   8       54.71      189.60    579.78 o 
 -11  26   8     8554.96     7386.10   1232.98 o 
  -8  26   8     4764.06     4818.86   2919.24 o 
  -1   2   9    65283.87    66078.61   1500.66 o 
  -2   4   9    57259.22    56918.07   1831.69 o 
  -4   5   9    50596.81    49242.34   1481.08 o 
  -1   5   9    10429.59     9568.70    580.09 o 
  -3   6   9     3678.03     4220.40    703.66 o 
  -5   7   9    41189.13    39325.46   1239.82 o 
  -2   7   9    22348.70    21069.52    846.57 o 
  -7   8   9    90815.62    99895.68   3867.58 o 
  -4   8   9     6663.70     5715.88    634.75 o 
  -1   8   9    35758.72    35182.90   1215.90 o 
  -6   9   9     6008.60     6017.62    486.30 o 
  -3   9   9    66561.66    63710.32   1756.52 o 
  -8  10   9     9666.34     8740.77   1035.60 o 
  -5  10   9     1743.29     1374.66    644.50 o 
  -2  10   9     9805.53     9326.63    908.66 o 
 -10  11   9    84230.25    90656.68   3453.94 o 
  -7  11   9     1250.96      691.68    278.64 o 
  -4  11   9    32813.66    33216.82   1236.00 o 
  -1  11   9    20486.18    19932.37    930.64 o 
  -9  12   9    67024.97    61866.37   2697.31 o 
  -6  12   9     9156.47     9549.81    843.11 o 
  -3  12   9    26559.59    25509.18   2092.97 o 
 -11  13   9    22592.64    22306.82   2352.08 o 
  -8  13   9    12247.29    12007.66    743.63 o 
  -5  13   9     9853.33    10682.51    979.43 o 
  -2  13   9     1955.29     1810.98    794.85 o 
 -13  14   9    11071.75    10773.19   1379.69 o 
 -10  14   9     2708.95     3282.09   1408.16 o 
  -7  14   9     4263.05     6337.05   1527.39 o 
  -4  14   9     1629.09     2422.79    879.17 o 
  -1  14   9    14400.79    15644.24   1222.19 o 
 -12  15   9    21058.72    22510.11   2460.18 o 
  -9  15   9     1671.31     1327.76    353.39 o 
  -6  15   9    21839.38    23927.44   1529.74 o 
  -3  15   9    20252.86    24753.69   1864.56 o 
 -14  16   9     4811.49     4450.16   1072.36 o 
 -11  16   9     6941.98     6822.51    328.01 o 
  -5  16   9     4571.60     3813.03   1267.40 o 
  -2  16   9     4759.08     4073.03    803.29 o 
 -10  17   9    25899.53    26290.58   1253.13 o 
  -7  17   9    28616.83    31641.03   2774.96 o 
  -4  17   9    12970.36    15030.44   1478.96 o 
  -1  17   9    25085.17    27533.93   1952.82 o 
 -12  18   9     7443.96     7624.52    725.53 o 
  -9  18   9     4842.42     4939.60    823.27 o 
  -6  18   9     2403.01     2616.08   1424.37 o 
  -3  18   9     1378.85      910.39    772.34 o 
 -14  19   9     8196.46    12284.91   2578.31 o 
 -11  19   9     1683.88      584.90    584.90 o 
  -8  19   9     3781.62     3108.81   1494.83 o 
  -5  19   9     7788.58    11374.02   1814.55 o 
  -2  19   9     4316.04     7005.65   1230.26 o 
 -19  20   9      586.38     1169.77   1982.11 o 
 -13  20   9     8904.52     9778.39    551.97 o 
 -10  20   9     4628.89     5464.31   1852.32 o 
  -7  20   9     3062.33     5692.10   1171.17 o 
  -4  20   9     6156.66     7268.68   1505.73 o 
  -1  20   9      291.03      488.91    641.23 o 
 -18  21   9     6976.59     8373.69   1982.39 o 
 -15  21   9     9660.14     8417.60   2340.03 o 
 -12  21   9    18380.75    18080.21   2613.83 o 
  -9  21   9    30860.96    32607.74   2415.76 o 
  -6  21   9    25250.67    29239.11   3576.32 o 
  -3  21   9     7419.87     8557.94   2079.90 o 
 -17  22   9      256.69      931.48   1852.12 o 
 -14  22   9      368.49      447.53    308.55 o 
 -11  22   9       28.74      113.98    642.91 o 
  -8  22   9     4894.39     5166.98   1722.33 o 
  -5  22   9      575.24     -346.60   1148.11 o 
  -2  22   9    11183.00    12956.97   2426.72 o 
 -22  23   9     3310.54     2556.30   2090.53 o 
 -13  23   9    10204.44    10161.24   1504.10 o 
 -10  23   9     2149.46     2446.66    944.76 o 
  -7  23   9      680.84     1699.38   1051.62 o 
  -4  23   9      575.21      677.50    772.32 o 
  -1  23   9     4119.78     3323.91   1295.11 o 
 -21  24   9     2169.47    -1852.19   1852.19 o 
 -18  24   9     1921.74     5675.70   2317.94 o 
 -15  24   9       30.10     -693.19   2187.88 o 
 -12  24   9     5300.60     4810.90    681.24 o 
  -9  24   9     1503.65     1688.79    997.40 o 
  -6  24   9     1888.90     1169.67   1765.53 o 
  -3  24   9      248.28      478.12   1120.84 o 
 -17  25   9      991.96     -424.98   1279.92 o 
 -14  25   9     1421.13     1526.31    477.62 o 
 -11  25   9     1415.43      607.21    699.16 o 
  -8  25   9     1800.39     2579.93   1071.06 o 
  -5  25   9      754.15     1912.05    894.95 o 
 -16  26   9     4967.80     4603.65   2068.93 o 
 -13  26   9     1309.25      980.93    564.18 o 
 -10  26   9     2868.84     2134.97    705.49 o 
  -1   1  10   108734.12   104655.65   3690.06 o 
   0   2  10     8934.84     9531.38    593.29 o 
  -2   3  10     3060.02     3404.33    335.63 o 
  -4   4  10    89200.07    86163.63   2749.28 o 
  -1   4  10    55553.13    54671.63   1616.03 o 
  -3   5  10     7584.91     7434.64    546.89 o 
   0   5  10    15878.16    18331.26   2206.12 o 
  -5   6  10   124872.06   122717.70   3194.34 o 
  -2   6  10     8894.31     7907.63    540.58 o 
  -7   7  10   138829.92   128444.55   6410.78 o 
  -4   7  10   261797.59   255362.23   6259.74 o 
  -1   7  10    69123.70    67031.34   1780.34 o 
  -6   8  10    88992.73    94599.38   3028.75 o 
  -3   8  10    12380.23    12638.06    674.52 o 
   0   8  10    83422.91    85903.71   3362.32 o 
  -8   9  10   123057.73   129261.88   7696.98 o 
  -5   9  10    82545.81    85894.36   3033.64 o 
  -2   9  10    21544.66    20353.14    742.12 o 
 -10  10  10    11430.23    10109.70   1647.03 o 
  -7  10  10   110031.56   113355.70   3399.01 o 
  -4  10  10    33843.10    32193.87   1250.68 o 
  -1  10  10    23358.37    25823.08   1104.50 o 
  -9  11  10    23829.49    20944.06   2005.51 o 
  -6  11  10   165531.00   176336.22   5164.46 o 
  -3  11  10    80158.26    77194.35   2213.09 o 
   0  11  10    55128.45    55154.42   2479.65 o 
 -11  12  10    39241.65    35269.01   2711.33 o 
  -8  12  10    13449.77    12459.37    814.21 o 
  -5  12  10     2478.00     3733.73    512.29 o 
  -2  12  10     7066.83     7871.92    645.28 o 
 -13  13  10     1568.49     2339.62   1169.81 o 
 -10  13  10    17994.48    17991.32   1197.54 o 
  -7  13  10     4837.97     5424.34    630.96 o 
  -4  13  10    16155.03    15795.75   1380.81 o 
  -1  13  10    25777.97    23093.56   1096.78 o 
 -12  14  10    26284.22    26405.50   2818.32 o 
  -9  14  10    30457.45    30711.47   1016.39 o 
  -6  14  10    51463.63    53095.85   2451.87 o 
  -3  14  10    30550.38    29993.01   1283.30 o 
   0  14  10    51792.50    61162.38   2940.27 o 
 -14  15  10    11162.66    15092.37   2340.24 o 
 -11  15  10    13648.07    11959.19   1405.93 o 
  -8  15  10     3109.93     1732.03    849.94 o 
  -5  15  10    29164.81    29513.68   2014.68 o 
  -2  15  10     8151.77    10007.36    799.32 o 
 -16  16  10    27845.90    29243.23   2926.49 o 
 -13  16  10     2473.18     2816.27   1408.13 o 
 -10  16  10      534.95     -191.45    191.45 o 
  -7  16  10     5400.27     5282.11   1098.93 o 
  -4  16  10    30144.39    29002.92   1503.63 o 
  -1  16  10     1319.65     2389.23    624.13 o 
 -15  17  10    15906.98    15705.92   1526.80 o 
 -12  17  10     2539.95     1516.45   1397.30 o 
  -9  17  10     1417.85     1242.35    339.49 o 
  -6  17  10      177.07      790.70    610.09 o 
  -3  17  10     5757.48     6352.88   1635.74 o 
   0  17  10    13680.86    14892.06   2199.45 o 
 -17  18  10    12770.69    14940.61   2686.93 o 
 -11  18  10    11807.14    11337.68   1270.34 o 
  -8  18  10    44525.38    47453.79   2376.64 o 
  -5  18  10    10068.49    12220.94   2605.54 o 
  -2  18  10     5038.55     4828.12    905.94 o 
 -16  19  10    17569.02    14216.30   2568.04 o 
 -13  19  10    20779.77    21781.66   2817.53 o 
 -10  19  10    15254.98    17070.98   1879.85 o 
  -7  19  10    21506.10    20859.17   1841.89 o 
  -4  19  10    11874.42    12925.17   2307.68 o 
  -1  19  10    10348.22    13037.42   1236.89 o 
 -15  20  10     4585.60     4181.24   1743.99 o 
 -12  20  10    14782.32    15651.79    732.93 o 
  -9  20  10    12044.02    11693.97   1130.37 o 
  -6  20  10     1663.36        0.00   1148.14 o 
  -3  20  10     2387.09     3004.40    831.60 o 
   0  20  10    15587.92    18059.46   4182.20 o 
 -20  21  10      492.03      704.03   1982.10 o 
 -14  21  10    20003.40    21888.80   3749.27 o 
 -11  21  10    17888.04    18676.67   1119.87 o 
  -8  21  10     9536.07    10493.42   1397.51 o 
  -5  21  10     1603.49      974.50    755.06 o 
  -2  21  10     9904.73     6786.30   3260.84 o 
 -19  22  10    17991.04    18246.42   3716.46 o 
 -16  22  10      105.45     1624.66   2317.85 o 
 -13  22  10     2620.50     1908.82    698.14 o 
 -10  22  10    13000.40    14200.87   1182.98 o 
  -7  22  10    15448.35    16468.88   1626.56 o 
  -4  22  10    14579.06    16357.48   1836.71 o 
  -1  22  10      627.87     1477.38    952.86 o 
 -21  23  10     8546.91     2437.41   1971.59 o 
 -18  23  10      213.74     2783.59   2437.00 o 
 -15  23  10     5084.00     1039.90   1505.68 o 
 -12  23  10      771.46      943.67    401.10 o 
  -9  23  10    10256.37     9619.48   1365.96 o 
  -6  23  10     1970.18      576.41    958.55 o 
  -3  23  10     1093.04     2042.73    851.66 o 
 -20  24  10      853.57    -1210.22   1543.83 o 
 -17  24  10       44.89     4050.82   2545.30 o 
 -14  24  10     1815.20     1566.54    326.22 o 
 -11  24  10     9551.04    10449.51   1049.29 o 
  -8  24  10     1476.62     2483.26   1006.29 o 
  -5  24  10     6168.00     5019.87   1328.14 o 
 -19  25  10     3744.25     5210.12   2318.02 o 
 -16  25  10     5385.80     4842.01   1841.48 o 
 -13  25  10      865.08      672.33    452.25 o 
 -10  25  10     5581.68     3871.49   1121.88 o 
  -7  25  10     4607.66     3341.11   1299.85 o 
 -15  26  10     4860.08     5405.21   2296.40 o 
 -12  26  10     2733.72     1645.53    720.00 o 
  -9  26  10     2038.12     3144.45    794.24 o 
  -1   3  11    62448.79    59171.66   1663.09 o 
  -3   4  11    18699.05    18818.58    745.64 o 
  -2   5  11     8201.32     8210.40    540.02 o 
  -4   6  11    43641.08    42807.89   1519.05 o 
  -1   6  11     2728.30     2446.39    411.25 o 
  -6   7  11     5204.48     4680.66   1413.80 o 
  -3   7  11   144602.88   138366.14   3390.30 o 
  -5   8  11    23654.09    23239.48   1153.38 o 
  -2   8  11    10013.25     9964.91    838.72 o 
  -7   9  11     2124.71     1785.05    701.55 o 
  -4   9  11     5691.41     5315.58    474.69 o 
  -1   9  11    90596.88    93886.17   3313.93 o 
  -9  10  11    20639.74    19168.57   1204.98 o 
  -6  10  11    13901.43    14260.11   1273.36 o 
  -3  10  11    24460.41    25093.89   1006.87 o 
  -8  11  11    28203.64    33329.43   2829.86 o 
  -5  11  11    53420.61    54440.39   1783.63 o 
  -2  11  11    20366.91    22321.98    929.13 o 
 -10  12  11    56004.04    58201.27   2978.76 o 
  -7  12  11    83407.10    84683.66   3757.55 o 
  -4  12  11     9071.10     9405.07   1190.07 o 
  -1  12  11    15479.22    14595.28    861.41 o 
 -12  13  11     9469.29     9226.25   1408.45 o 
  -9  13  11    15542.45    19039.93   2113.14 o 
  -6  13  11    14343.26    14635.15    950.84 o 
  -3  13  11     3844.74     3957.04    474.00 o 
 -11  14  11     1706.06     1527.26   1408.11 o 
  -8  14  11    38526.37    40773.09   4169.63 o 
  -5  14  11    15846.06    17001.87   1215.30 o 
  -2  14  11      710.83      380.46    540.92 o 
 -13  15  11    10993.13     7714.11   1636.00 o 
 -10  15  11      374.19     1408.05   1288.91 o 
  -7  15  11     9962.64     9685.87   1061.76 o 
  -4  15  11    13096.17    14416.04    987.73 o 
  -1  15  11     6292.60     5698.94   1052.54 o 
 -12  16  11     6374.97     9381.36   1874.11 o 
  -9  16  11     3907.66     4089.12    802.96 o 
  -6  16  11     5851.95     4821.30   1409.28 o 
  -3  16  11     5113.23     4851.40    772.20 o 
 -14  17  11     4727.10     5741.17   1993.16 o 
  -8  17  11    17890.39    17116.55   1071.34 o 
  -5  17  11     5892.63     6288.58    825.96 o 
  -2  17  11     6213.41     8380.67    765.57 o 
 -16  18  11    16282.00    16133.83   2687.17 o 
 -10  18  11     2298.39     2435.61    378.25 o 
  -7  18  11     1879.89     1716.18    524.84 o 
  -4  18  11      696.97      814.21    605.82 o 
  -1  18  11     5693.23     6053.14    786.41 o 
 -12  19  11      439.43     1718.29    945.60 o 
  -9  19  11     3173.15     1835.84    910.14 o 
  -6  19  11     2227.93     3138.59    761.77 o 
  -3  19  11     3479.35     4957.01    905.02 o 
 -14  20  11      100.48     1992.92   1408.04 o 
 -11  20  11     8118.01     8581.71    632.05 o 
  -8  20  11     3261.33     2415.60    654.44 o 
  -5  20  11      629.10     1734.63    655.56 o 
  -2  20  11     9340.50     9353.21   1221.50 o 
 -19  21  11     1695.93      812.36   1624.72 o 
 -13  21  11    13549.53    14838.39   1976.39 o 
 -10  21  11     4998.10     4821.35    599.18 o 
  -7  21  11      453.72     1227.83    826.72 o 
  -4  21  11    12178.74    14485.50   1780.46 o 
  -1  21  11     4370.95     2100.19    934.74 o 
 -12  22  11    20131.28    19665.15   1562.47 o 
  -9  22  11    18428.24    18923.29   2177.94 o 
  -6  22  11     4256.68     4796.77   1191.53 o 
  -3  22  11     1608.52     1505.57   1039.82 o 
 -14  23  11     1908.32     1494.75   2079.65 o 
 -11  23  11    13581.45    14051.58   1090.38 o 
  -8  23  11    12753.08    12978.54   1432.43 o 
  -5  23  11     1529.85      829.89   1003.60 o 
  -2  23  11    11447.86     9921.61   1742.14 o 
 -19  24  11      190.04     1386.38   1852.12 o 
 -16  24  11     3834.41     4386.92   1960.58 o 
 -13  24  11     2673.72     2107.69    407.05 o 
 -10  24  11     1556.47      901.85    646.19 o 
  -7  24  11     2308.55     1463.97    826.75 o 
  -4  24  11     1316.26      468.33   1000.16 o 
 -18  25  11      360.07    -1386.39   1732.98 o 
 -15  25  11      998.79      465.74   1613.86 o 
 -12  25  11     1417.95     1585.70    654.70 o 
  -9  25  11       51.68     -427.76    636.20 o 
  -6  25  11      247.38      157.12   2117.48 o 
 -14  26  11      761.71      369.13   1137.84 o 
 -11  26  11     2147.95      996.08    584.05 o 
   0   0  12   518615.00   533093.94  20826.87 o 
  -1   2  12      849.39     1502.97    410.71 o 
  -3   3  12    61589.09    60759.80   3380.93 o 
   0   3  12   140111.06   129548.41   4448.40 o 
  -2   4  12    48163.66    45570.87   1900.85 o 
  -4   5  12    59246.70    55636.76   3028.71 o 
  -1   5  12    17359.25    16299.59    812.10 o 
  -6   6  12    26815.57    25670.03   2006.32 o 
  -3   6  12    22470.80    22954.70   1110.98 o 
   0   6  12   112580.39   113804.34   5466.44 o 
  -5   7  12    70844.41    67784.13   2077.53 o 
  -2   7  12    17721.79    16721.20    721.29 o 
  -7   8  12    47823.20    47485.70   2198.67 o 
  -4   8  12    43561.25    43692.40   1572.19 o 
  -1   8  12    56431.10    55808.43   2208.02 o 
  -9   9  12    41992.66    42873.26   2473.46 o 
  -6   9  12    11577.45    11076.14    654.25 o 
  -3   9  12     9233.08     9900.03    650.80 o 
   0   9  12    22089.81    26410.45   1570.16 o 
  -8  10  12    32771.27    27760.09   1704.62 o 
  -5  10  12    35392.71    37672.36   1451.31 o 
  -2  10  12    34747.29    35807.32   1226.92 o 
 -10  11  12   165333.25   166915.36   5857.64 o 
  -7  11  12    14871.81    13289.92    647.67 o 
  -4  11  12    22938.32    21950.26   1025.41 o 
  -1  11  12   141163.83   144620.48   3670.62 o 
 -12  12  12    55587.15    59707.61   3884.30 o 
  -9  12  12    10649.59    12471.05   1885.28 o 
  -6  12  12     1787.19     3043.81    523.48 o 
  -3  12  12    41425.21    45072.47   1566.10 o 
   0  12  12    49515.18    49244.26   3341.17 o 
  -8  13  12    37789.07    37050.12   1587.82 o 
  -5  13  12    35952.93    37428.18   1557.38 o 
  -2  13  12    33220.81    35661.07   1343.86 o 
 -10  14  12     8856.29     6577.40   1065.57 o 
  -7  14  12    19600.04    17841.12   1156.56 o 
  -4  14  12    41181.12    44236.50   1624.22 o 
  -1  14  12    47673.33    50644.17   2434.31 o 
 -12  15  12    55712.96    55814.15   4100.63 o 
  -9  15  12    10237.89     9259.31    781.90 o 
  -6  15  12     5787.84     7497.28    826.25 o 
  -3  15  12    34581.48    33205.85   1438.57 o 
   0  15  12    93636.20   100134.19   4766.64 o 
 -11  16  12     2852.42     1289.00   1527.30 o 
  -8  16  12    12420.83    12775.72    873.73 o 
  -5  16  12    14090.74    14309.56    963.22 o 
  -2  16  12    15440.80    15601.01   1111.47 o 
 -13  17  12     4052.09     4577.70   1156.59 o 
 -10  17  12     1941.16     1951.22    441.32 o 
  -7  17  12     5356.05     5382.86    707.90 o 
  -4  17  12    14794.93    15236.17   1145.48 o 
  -1  17  12     1857.40     1771.78    592.64 o 
 -15  18  12     6382.98     6781.30   2101.55 o 
 -12  18  12     3508.21     5112.72   1743.96 o 
  -9  18  12     9758.94     9338.91    849.50 o 
  -6  18  12      527.59       28.51    756.17 o 
  -3  18  12    19738.73    22060.25   2245.67 o 
   0  18  12    40042.82    42222.07   3108.42 o 
 -17  19  12     7440.89     7290.76   1760.35 o 
 -14  19  12     7732.90    10464.75   2090.78 o 
 -11  19  12    12812.05    13353.98    977.25 o 
  -8  19  12    28531.01    31912.22   1970.67 o 
  -5  19  12    12699.76    12166.58   1084.48 o 
  -2  19  12     6807.87     7138.79   1153.92 o 
 -19  20  12    11278.11    14701.35   3033.44 o 
 -10  20  12     7358.58     7377.85    663.26 o 
  -7  20  12     4815.76     5949.10   1180.53 o 
  -4  20  12     1623.66      750.47   1012.30 o 
  -1  20  12     1982.14     2589.19    745.00 o 
 -15  21  12     5340.66     5448.68   2437.28 o 
 -12  21  12     7641.19     7736.82    555.38 o 
  -9  21  12     3485.20     2466.79    944.46 o 
  -6  21  12     3267.78     2611.14    823.28 o 
  -3  21  12     5186.69     4278.75   1960.64 o 
   0  21  12     6340.09     6240.52   1201.40 o 
 -20  22  12     3103.51     4181.05   2209.68 o 
 -11  22  12    50823.76    51242.91   2410.14 o 
  -8  22  12    13928.86    15606.61   1455.43 o 
  -5  22  12      578.09      882.77    999.47 o 
  -2  22  12     1939.13      -56.24   1294.36 o 
 -22  23  12     4975.46     3487.94   2209.75 o 
 -19  23  12    10259.48    15664.99   3488.33 o 
 -16  23  12     9221.68     9717.34   2664.96 o 
 -13  23  12     1167.40      877.58    936.88 o 
 -10  23  12     4595.32     3735.78    662.58 o 
  -7  23  12    16781.46    15800.71   1780.61 o 
  -4  23  12     9895.13     7973.74   1239.23 o 
  -1  23  12     4783.42     3424.17   1181.59 o 
 -18  24  12     9063.95    12967.15   3390.74 o 
 -15  24  12     4334.24     3261.89   1222.92 o 
 -12  24  12     3238.46     3865.18    883.85 o 
  -9  24  12     1613.70     1179.89   1424.33 o 
  -6  24  12     4412.56     3256.56   1408.16 o 
  -3  24  12      230.65     -766.60    766.60 o 
 -17  25  12      646.36     -465.74   1841.30 o 
 -14  25  12    22998.65    28520.53   4139.38 o 
 -11  25  12    21231.85    22289.17   1618.62 o 
  -8  25  12      474.86      -62.16   1478.81 o 
 -13  26  12      598.57    -1116.04   1402.64 o 
  -2   3  13    22684.41    21022.25    638.44 o 
  -1   4  13    13411.14    13583.54   1081.04 o 
  -3   5  13    62627.34    60084.28   1925.55 o 
  -5   6  13    30488.80    30382.47   1084.88 o 
  -2   6  13    29511.35    29050.47   1067.40 o 
  -4   7  13    78622.23    78885.27   2121.13 o 
  -1   7  13    28370.80    30080.13   1090.71 o 
  -6   8  13     8875.74    10206.73    738.24 o 
  -3   8  13    13370.42    13436.56    634.30 o 
  -8   9  13    47370.05    49067.29   2940.57 o 
  -5   9  13    21944.70    22941.43   1387.61 o 
  -2   9  13    81333.75    81147.43   2583.59 o 
  -7  10  13     6850.39     6216.05    608.36 o 
  -4  10  13    29724.05    32336.26   1175.20 o 
  -1  10  13    25722.62    25508.25   1106.91 o 
  -9  11  13    35760.13    38758.14   2472.54 o 
  -6  11  13    18493.50    18867.96    803.33 o 
  -3  11  13    18293.47    18893.20    890.00 o 
 -11  12  13     2558.70     3227.92    995.71 o 
  -8  12  13    42396.00    42364.34   1961.39 o 
  -5  12  13    33652.33    36320.58   1529.52 o 
  -2  12  13     6568.41     6189.92    830.30 o 
 -10  13  13    31402.39    35994.48   2938.10 o 
  -7  13  13     1363.37     1017.12    644.48 o 
  -4  13  13    21192.90    21628.14    990.63 o 
  -1  13  13     1323.19     1460.53    596.73 o 
  -9  14  13     3229.55     3686.69    991.88 o 
  -6  14  13     1130.22       43.60    758.30 o 
  -3  14  13     5115.36     5654.65    602.64 o 
  -8  15  13     3731.65     3320.71    500.76 o 
  -5  15  13     4305.96     4116.66    643.49 o 
  -2  15  13     2766.45     2539.63    537.79 o 
 -10  16  13    21614.31    22102.44   1900.45 o 
  -7  16  13     2237.69     3063.50    863.38 o 
  -4  16  13    12406.59    13024.73   1696.03 o 
  -1  16  13    17093.04    18687.05   1221.30 o 
 -15  17  13    25739.72    24179.63   3153.86 o 
 -12  17  13    27415.63    28529.80   2230.24 o 
  -9  17  13    22813.26    21427.40   1495.60 o 
  -6  17  13    15532.89    14709.66    964.89 o 
  -3  17  13    19947.19    19798.70   1432.74 o 
 -17  18  13     1513.41     1169.80   1516.40 o 
 -14  18  13     2304.64     3260.33   1516.43 o 
 -11  18  13    32095.97    30980.43   3251.97 o 
  -8  18  13     5206.92     6581.85    849.40 o 
  -5  18  13     2372.37     2243.83    739.07 o 
  -2  18  13     4192.11     4400.23    692.55 o 
 -16  19  13     2492.51     -238.30   1516.44 o 
 -10  19  13     3297.88     3840.90    449.92 o 
  -7  19  13      521.23      186.84    720.65 o 
  -4  19  13     1502.83      443.43    827.86 o 
  -1  19  13      411.43      518.51    644.35 o 
  -9  20  13     5702.79     5572.78    933.53 o 
  -6  20  13       52.92      984.70    892.86 o 
  -3  20  13     9335.91     9312.91   1027.67 o 
 -14  21  13      851.92    -1971.29   1971.29 o 
 -11  21  13     2464.04     2365.27    841.57 o 
  -8  21  13     4260.75     3495.57    892.42 o 
  -5  21  13     8102.90    10052.50   1261.05 o 
  -2  21  13      604.03      637.45    825.49 o 
 -19  22  13     1119.38     1050.64   1862.98 o 
 -16  22  13     1418.54     2198.77   1624.71 o 
 -13  22  13     1939.21     1039.83   1613.90 o 
 -10  22  13     3717.94     3673.91    768.93 o 
  -7  22  13     5248.93     5482.02   1072.40 o 
  -4  22  13      546.41     1044.00   1083.29 o 
  -1  22  13     3480.38     3241.99   1034.77 o 
 -21  23  13     8451.61     5362.27   2675.72 o 
 -18  23  13     1161.27    -1278.10   1505.55 o 
 -15  23  13     5116.53     4040.42   1733.16 o 
 -12  23  13     3636.65     4035.16    560.35 o 
  -9  23  13     2601.50     3155.76    837.03 o 
  -6  23  13      923.73     1769.68    795.87 o 
  -3  23  13     2244.68     2399.81   1033.04 o 
 -20  24  13     1888.80     3368.58   2556.22 o 
 -17  24  13      392.36      693.19   1732.98 o 
 -14  24  13      167.59      119.14   1841.29 o 
 -11  24  13     3397.55     2002.75    576.38 o 
  -8  24  13      867.93      986.25   1017.37 o 
  -5  24  13      100.79      515.34    963.58 o 
 -16  25  13     1196.99     3682.65   2187.93 o 
 -13  25  13     1056.08       43.15    444.85 o 
 -10  25  13     2063.23     2601.82    693.09 o 
  -7  25  13     2063.52     1694.41    803.67 o 
   0   1  14    36498.26    34876.93   1321.00 o 
  -2   2  14    88508.00    88835.94   2578.71 o 
  -1   3  14     7503.55     8303.77    487.70 o 
  -3   4  14    33624.66    31921.79    979.19 o 
   0   4  14    70281.07    63017.64   4972.43 o 
  -5   5  14    64297.30    62410.62   2152.66 o 
  -2   5  14    18926.60    19252.29    956.35 o 
  -4   6  14    23172.76    23682.10   1254.42 o 
  -1   6  14    70487.79    68719.48   2276.79 o 
  -6   7  14    16170.36    16069.15   1186.81 o 
  -3   7  14    35170.82    33038.68   1159.21 o 
   0   7  14   250010.25   254201.48   8177.07 o 
  -8   8  14    13511.78    14943.84   2004.79 o 
  -5   8  14    76556.75    73687.90   4139.65 o 
  -2   8  14    55542.04    59943.97   1722.64 o 
  -7   9  14     5759.58     5240.72    415.17 o 
  -4   9  14    54815.27    55394.17   1798.06 o 
  -1   9  14   189161.89   199254.34   4890.60 o 
  -9  10  14    19625.48    18469.64   1534.90 o 
  -6  10  14    30695.35    31625.71   1129.51 o 
  -3  10  14    26117.86    24449.74    960.06 o 
   0  10  14    49583.73    53573.80   7589.14 o 
 -11  11  14    39596.82    38802.87   3058.25 o 
  -8  11  14    85484.97    86631.80   4823.14 o 
  -5  11  14   109490.37   110391.63   3106.84 o 
  -2  11  14    52802.23    55004.91   1782.12 o 
 -10  12  14      346.86    -1061.46   1061.46 o 
  -7  12  14      624.26     1516.38    465.75 o 
  -4  12  14    47632.63    48368.52   1760.65 o 
  -1  12  14    19026.02    19619.51    940.28 o 
  -9  13  14      240.59     -295.07   1169.76 o 
  -6  13  14     2799.17     3052.59    670.99 o 
  -3  13  14    16908.28    17752.57    971.89 o 
   0  13  14    12734.71    13179.51   2188.68 o 
 -14  14  14    23452.64    22272.08   2351.85 o 
 -11  14  14    13729.46    16491.46   1993.71 o 
  -8  14  14    43746.84    45527.68   1467.22 o 
  -5  14  14    23915.38    24215.82   1530.74 o 
  -2  14  14     5354.63     5703.18    710.81 o 
 -13  15  14     2179.88      584.91   1408.12 o 
 -10  15  14    35049.60    34206.03   2938.14 o 
  -7  15  14     9378.42     8376.65   1410.05 o 
  -4  15  14     3893.75     5499.33    874.56 o 
  -1  15  14     9272.43    10569.14   1035.18 o 
 -15  16  14    10094.39    12881.42   2112.60 o 
  -9  16  14     1030.89     1202.78    704.04 o 
  -6  16  14     3752.30     4580.64    882.82 o 
  -3  16  14     2232.78     2006.36    639.52 o 
   0  16  14     8305.24     7973.54   1397.49 o 
 -11  17  14    17292.96    17359.18   2459.76 o 
  -8  17  14     5422.02     5135.26    740.59 o 
  -5  17  14     9434.71     8602.60    929.24 o 
  -2  17  14    12378.37    12536.26   1198.96 o 
 -16  18  14     1659.93     3151.96   1635.55 o 
 -13  18  14    10412.30    10779.68   2112.60 o 
 -10  18  14    10722.75    11718.97    762.53 o 
  -7  18  14     3925.24     3598.69    750.46 o 
  -4  18  14     8185.97     7270.31    901.75 o 
  -1  18  14     1708.53     1838.82    693.44 o 
 -18  19  14     1308.84        0.00   1278.10 o 
 -15  19  14    23670.63    24220.81   3727.95 o 
 -12  19  14    27762.38    32124.74   3945.14 o 
  -9  19  14    13162.18    14729.41   1009.50 o 
  -6  19  14    14676.28    15753.07   1270.62 o 
  -3  19  14     8813.79    11020.54   1191.38 o 
   0  19  14    58964.98    70950.59   5117.71 o 
 -17  20  14     1534.53    -1397.25   1743.86 o 
 -14  20  14    14645.35    14507.67   2437.81 o 
 -11  20  14    30825.43    31134.57   1843.27 o 
  -8  20  14    15255.47    15318.59   1373.00 o 
  -5  20  14     9082.45     9609.71   2139.91 o 
  -2  20  14     6605.01     6970.06    901.63 o 
 -19  21  14     1520.21     3610.31   1357.51 o 
 -16  21  14     5799.04     9175.07   2090.66 o 
 -13  21  14    10921.42    13184.63   2318.41 o 
 -10  21  14     6663.06     7137.51    688.15 o 
  -7  21  14     6740.43     6881.01   1279.89 o 
  -4  21  14     6503.95     5486.70   1235.15 o 
  -1  21  14      209.00      182.30    752.78 o 
 -21  22  14      288.80      498.78   1273.10 o 
 -18  22  14     8675.18     8124.76   2784.09 o 
 -15  22  14    30079.58    36936.11   4638.69 o 
 -12  22  14    14710.68    13989.04    713.96 o 
  -9  22  14     1111.04      -88.94    677.00 o 
  -6  22  14     1757.43      724.07    726.53 o 
  -3  22  14    12513.04    13384.18   1383.05 o 
   0  22  14    10099.11     7140.09   1763.42 o 
 -20  23  14     4824.56     4527.82   2209.75 o 
 -17  23  14      283.33    -2198.72   2317.86 o 
 -14  23  14     3768.17     4560.24   1754.77 o 
 -11  23  14     4593.25     4659.91    947.71 o 
  -8  23  14      253.24     1037.62    660.23 o 
  -5  23  14     1196.31     1403.20   1071.92 o 
  -2  23  14     1367.42     1288.82   1160.16 o 
 -19  24  14     7021.64     4878.19   1649.93 o 
 -16  24  14     1917.97     -119.15   1505.58 o 
 -13  24  14     5183.67     3910.43   2534.74 o 
 -10  24  14     2770.67     2372.32    658.17 o 
  -7  24  14     5223.87     6016.18   1379.17 o 
  -4  24  14     1814.59     4040.13   1613.88 o 
 -18  25  14     5836.56     1267.38   2079.80 o 
 -15  25  14     4152.17     4256.96   2307.21 o 
 -12  25  14     2550.55     2858.65    624.50 o 
  -9  25  14     3765.51     2358.22   1138.30 o 
  -1   2  15     8018.41     7809.17    485.83 o 
  -2   4  15   133353.80   132187.89   3127.53 o 
  -4   5  15    13568.35    14825.47    657.18 o 
  -1   5  15    33864.64    34333.57   1761.46 o 
  -3   6  15    34122.29    33747.62   1439.29 o 
  -5   7  15    34747.93    34275.92   1361.21 o 
  -2   7  15    36279.16    35659.13   1234.30 o 
  -7   8  15    10191.83     7519.70   1408.59 o 
  -4   8  15    15601.60    14390.24    790.14 o 
  -1   8  15    23998.54    23870.89    999.14 o 
  -6   9  15    24752.10    20743.97   1414.33 o 
  -3   9  15    35286.82    35206.21   1348.55 o 
  -8  10  15     7119.20     6666.84   1035.45 o 
  -5  10  15     2161.61     1861.16    485.33 o 
  -2  10  15    10226.39    10192.09    754.97 o 
 -10  11  15    19619.48    22120.20   2232.61 o 
  -7  11  15    12357.07    10943.42   1672.73 o 
  -4  11  15    27608.19    27038.00   1445.87 o 
  -1  11  15    19646.18    22480.79   1009.33 o 
  -9  12  15    22215.63    20636.85   1718.15 o 
  -6  12  15    16603.62    15967.69   1007.55 o 
  -3  12  15    39527.00    41661.65   1391.05 o 
  -8  13  15    10060.29    10525.60    703.85 o 
  -5  13  15     2225.21     3158.90    683.18 o 
  -2  13  15     1262.28     1906.44    591.14 o 
 -13  14  15     6088.23     6103.59   1196.57 o 
  -7  14  15    12148.75    12661.67    937.22 o 
  -4  14  15     7561.95     7194.10   1550.12 o 
  -1  14  15     5266.74     4782.99    716.84 o 
 -12  15  15    19453.35    17382.23   2470.79 o 
  -9  15  15    23138.46    24744.44   1037.39 o 
  -6  15  15    20992.98    20958.68   1092.33 o 
  -3  15  15    12285.33    12502.71    883.58 o 
 -14  16  15     4494.06     2816.40   1635.68 o 
  -8  16  15    14353.60    14909.40    986.46 o 
  -5  16  15    26987.32    26687.44   1462.05 o 
  -2  16  15     3065.42     2553.20    647.12 o 
 -13  17  15     8870.49     8980.96   2567.53 o 
 -10  17  15    10225.13     8569.64   1874.27 o 
  -7  17  15     9666.97     9533.72   1300.05 o 
  -4  17  15     1357.90      990.14    626.98 o 
  -1  17  15     1879.77     1862.66    633.02 o 
 -15  18  15    20740.22    17882.96   1941.52 o 
 -12  18  15     1486.85     1050.65   1408.09 o 
  -9  18  15     9283.81     9406.51    716.58 o 
  -6  18  15     4892.77     4659.67   2274.80 o 
  -3  18  15     2775.68     3108.64    707.22 o 
 -17  19  15     3174.70     3177.27   1379.42 o 
 -14  19  15     3313.51     -465.77   2209.71 o 
 -11  19  15    16370.27    16296.30   2936.37 o 
  -8  19  15       96.40     -517.03    531.16 o 
  -5  19  15     4212.31     2571.82    835.42 o 
  -2  19  15      545.85     -415.24    604.61 o 
 -16  20  15     7315.60     8373.77   2090.73 o 
 -13  20  15     1613.83        0.00   1505.57 o 
 -10  20  15     8113.11     9036.47    636.51 o 
  -7  20  15      878.79     1086.50   1261.84 o 
  -4  20  15     8037.61     7264.53   1513.07 o 
  -1  20  15      250.91     -663.08    663.08 o 
 -18  21  15    12681.41     9772.24   2795.16 o 
 -15  21  15     9596.31     8699.17   1744.17 o 
 -12  21  15     8403.71     9933.94   2307.45 o 
  -9  21  15     7621.32     7864.06    958.96 o 
  -6  21  15    13487.78    14122.25   1500.92 o 
  -3  21  15    13877.28    12087.40   1397.97 o 
 -20  22  15     5248.73    12099.57   3022.19 o 
 -17  22  15      640.78     3368.50   1743.82 o 
 -11  22  15      565.62      474.24    516.24 o 
  -8  22  15     1405.96     1072.71    764.86 o 
  -5  22  15     2316.54     4587.80   1097.89 o 
  -2  22  15    15389.92    13831.82   1686.23 o 
 -19  23  15      693.41     -611.05   1371.43 o 
 -16  23  15     9048.44     5091.55   2079.95 o 
 -13  23  15     6071.77     8871.76   2653.95 o 
 -10  23  15     4850.42     3799.04    597.52 o 
  -7  23  15     5781.42     5385.29    999.25 o 
  -4  23  15     2822.29      693.23   1852.22 o 
 -18  24  15     5145.63     5556.90   2079.77 o 
 -15  24  15      383.53     -642.55   1254.19 o 
 -12  24  15     4632.47     4058.77    438.40 o 
  -9  24  15      369.53     1370.29    676.99 o 
  -6  24  15     4617.44     3671.02   1049.44 o 
 -17  25  15     4992.80     3876.48   1502.76 o 
 -14  25  15      828.14        0.00   1613.85 o 
 -11  25  15     1309.09      709.10    707.89 o 
  -8  25  15     2444.94      821.60    948.13 o 
  -1   1  16    41748.75    38871.16   2920.25 o 
   0   2  16    41141.58    44159.41   1926.70 o 
  -2   3  16     7434.46     7577.97    583.88 o 
  -4   4  16    99217.59    95547.39   5211.01 o 
  -1   4  16    32512.08    32083.15   1184.28 o 
  -3   5  16    11015.26    10330.84    702.51 o 
   0   5  16   280565.72   293448.72  11792.75 o 
  -5   6  16    46505.90    46458.36   1739.64 o 
  -2   6  16    34715.41    37004.02   1369.56 o 
  -4   7  16    32498.66    31430.49   1091.07 o 
  -1   7  16    22104.01    21319.56   1033.06 o 
  -6   8  16    29486.17    29180.19   1202.40 o 
  -3   8  16    52269.83    52314.79   1657.72 o 
   0   8  16    17594.67    17390.32   1154.20 o 
  -8   9  16    84204.91    84656.38   5887.82 o 
  -5   9  16    36768.45    37250.73   1745.02 o 
  -2   9  16    12874.77    13923.10    723.94 o 
  -7  10  16    22729.47    20039.97    943.29 o 
  -4  10  16    30000.62    29407.71   1217.54 o 
  -1  10  16    12285.08    11832.61    820.55 o 
  -9  11  16    20666.66    20710.99   1657.76 o 
  -6  11  16    48312.24    47081.93   1689.52 o 
  -3  11  16    40176.86    38871.23   1364.34 o 
   0  11  16    44188.70    46371.71   3915.33 o 
 -11  12  16     8342.78     7041.95   1874.24 o 
  -8  12  16    46386.89    48630.09   1747.90 o 
  -5  12  16       78.62      772.72    600.81 o 
  -2  12  16    10460.47    10648.72    830.90 o 
 -13  13  16    22132.67    22770.06   2471.00 o 
 -10  13  16    15326.17    15560.45   2221.37 o 
  -7  13  16     2962.34     3162.95    584.93 o 
  -4  13  16     2346.10     2504.72    513.81 o 
  -1  13  16     1830.03     3544.03    577.42 o 
 -12  14  16    17231.54    18093.66   1817.81 o 
  -9  14  16    19305.57    18824.02   2470.85 o 
  -6  14  16    33691.56    35202.39   1637.08 o 
  -3  14  16    16276.87    15977.66   1185.82 o 
   0  14  16    26461.41    28390.30   2032.25 o 
 -14  15  16     5967.96     4690.57   1754.90 o 
 -11  15  16     2093.80     -238.30   1397.29 o 
  -8  15  16    21765.62    23824.86   1712.34 o 
  -5  15  16     6008.44     5893.71    760.81 o 
  -2  15  16     9230.92     7541.12   1011.40 o 
 -13  16  16     5804.52     6098.79   1646.57 o 
 -10  16  16     2554.58     3791.05   2475.06 o 
  -7  16  16      389.67      265.48    420.58 o 
  -4  16  16    17051.94    17355.92   1236.52 o 
  -1  16  16      953.62      198.74    612.09 o 
 -15  17  16    11589.84    11364.96   2459.34 o 
 -12  17  16    12019.24    10130.10   1863.51 o 
  -9  17  16    13787.23    13316.29   1088.91 o 
  -6  17  16     9318.72     9472.79   1653.11 o 
  -3  17  16     1347.04     1237.04    683.79 o 
   0  17  16     5553.10     4408.81   1744.03 o 
 -14  18  16     1110.54     -183.31   1343.09 o 
 -11  18  16    15127.49    14898.23   2697.93 o 
  -8  18  16    16339.80    17426.97   1324.16 o 
  -5  18  16    16367.66    18700.43   1593.32 o 
  -2  18  16     2774.18     2719.77    823.39 o 
 -19  19  16    59022.40    67302.87   7255.18 o 
 -16  19  16    11562.06    10649.71   2686.80 o 
 -13  19  16      586.81     -490.53   1173.64 o 
 -10  19  16     2784.28     2391.48    400.24 o 
  -7  19  16    39391.46    45254.39   2910.84 o 
  -4  19  16    31939.61    35886.33   3967.07 o 
  -1  19  16     3910.79     5640.69    874.85 o 
 -15  20  16    22006.44    24295.15   3370.11 o 
 -12  20  16     2178.61      119.15   2198.81 o 
  -9  20  16    13541.90    14862.96   1284.15 o 
  -6  20  16     3299.20     3494.61    862.36 o 
  -3  20  16     2372.34     1678.67   1061.03 o 
   0  20  16     9443.22    11253.48   1649.34 o 
 -20  21  16       23.49     -845.49   1343.05 o 
 -17  21  16     6307.75     9760.09   2556.47 o 
 -11  21  16     7259.20     6669.78    757.57 o 
  -8  21  16     2913.76     3286.54   1938.88 o 
  -5  21  16     4681.25     4641.29   1231.88 o 
  -2  21  16      985.96     -969.04    969.04 o 
 -19  22  16     7575.36     6639.07   3098.16 o 
 -16  22  16     2360.17     2327.14   1401.55 o 
 -13  22  16     1181.98     3119.42   1960.47 o 
 -10  22  16     2976.71     2065.31    472.71 o 
  -7  22  16    17220.47    17611.52   1730.83 o 
  -4  22  16     6573.79     6096.34   1094.62 o 
  -1  22  16     2557.39     2814.17    988.06 o 
 -18  23  16     4356.78     2386.07   1987.67 o 
 -15  23  16     2392.25        0.00   1852.20 o 
 -12  23  16     9404.02     4149.11   2534.96 o 
  -9  23  16     2024.24      316.39    531.07 o 
  -6  23  16      330.35     -345.98    737.30 o 
  -3  23  16    11975.52    11061.78   1966.30 o 
 -17  24  16     5821.10     6131.09   2545.59 o 
 -14  24  16     4849.32     1039.88   1722.31 o 
 -11  24  16     7760.82     6800.53    714.55 o 
  -8  24  16     1760.21     1623.60    936.67 o 
  -5  24  16     4322.35     4971.40   1288.14 o 
 -16  25  16     8153.01     6954.99   2000.45 o 
 -13  25  16     2085.04     1949.67   2642.89 o 
 -10  25  16     1897.48     1712.24    835.01 o 
  -1   3  17    42124.87    40896.23   1186.19 o 
  -3   4  17    15723.69    16091.15    714.96 o 
  -2   5  17    94644.00   100321.69   2858.87 o 
  -4   6  17     8068.07     9724.60    737.27 o 
  -1   6  17    28007.20    28058.79   1165.41 o 
  -6   7  17     1541.20       91.26    644.49 o 
  -3   7  17    49256.89    46909.91   1957.64 o 
  -5   8  17     3659.59     4117.95    519.98 o 
  -2   8  17     5275.17     5269.39    571.69 o 
  -7   9  17    54783.21    56179.70   1894.53 o 
  -4   9  17    17601.07    18459.63    872.74 o 
  -1   9  17    34597.86    40008.90   1689.41 o 
  -9  10  17    10844.31     9274.65   1874.43 o 
  -6  10  17    27432.68    25939.55   1145.97 o 
  -3  10  17    30850.64    33843.45   1246.03 o 
  -8  11  17     1795.58     2266.17    644.48 o 
  -5  11  17    11317.59    12048.33    842.71 o 
  -2  11  17    14819.88    15306.07    964.62 o 
 -10  12  17    30363.20    30603.85   3046.29 o 
  -7  12  17    13506.24    13389.09    908.34 o 
  -4  12  17    18266.53    21160.37   1309.24 o 
  -1  12  17    16789.54    17381.52    939.04 o 
 -12  13  17     4475.54     3990.33   1098.31 o 
  -9  13  17     6560.51     5271.14   1662.89 o 
  -6  13  17       40.43       -0.13    412.51 o 
  -3  13  17     5097.09     5672.79    625.28 o 
 -11  14  17     7791.27     7726.30   1317.23 o 
  -8  14  17    10261.97    12157.58    795.22 o 
  -5  14  17    11521.17    12592.59   2074.82 o 
  -2  14  17      682.97     1478.30    682.77 o 
 -13  15  17     6466.37     7078.03   1359.53 o 
 -10  15  17     1410.32     2209.62   1743.87 o 
  -7  15  17     4798.61     4102.94    638.05 o 
  -4  15  17     8635.45    10113.14    907.87 o 
  -1  15  17     2771.17     1996.12    773.67 o 
 -15  16  17     5909.36     6900.38   1754.88 o 
 -12  16  17     4258.14     7983.36   1873.98 o 
  -9  16  17     4629.88     4414.40    583.36 o 
  -6  16  17     7202.93     7970.51   1392.05 o 
  -3  16  17    12347.45    12870.65   1391.61 o 
 -14  17  17     6547.64     4928.91   1754.91 o 
 -11  17  17     8115.26     5232.46   1971.65 o 
  -8  17  17    10800.15    11536.07   1037.19 o 
  -5  17  17    17995.60    18114.25   1459.16 o 
  -2  17  17    13844.75    14429.20   1206.72 o 
 -16  18  17     2450.87      704.06   1635.58 o 
 -10  18  17     4025.66     4129.58    248.84 o 
  -7  18  17    18580.21    21045.25   2290.54 o 
  -4  18  17     1451.87      627.44    885.70 o 
  -1  18  17      910.42      824.84    724.88 o 
 -18  19  17     1350.35     -704.04   1754.68 o 
 -15  19  17      578.73      823.17   1527.20 o 
 -12  19  17      964.62      664.39   1112.77 o 
  -9  19  17     2248.47     1702.66    676.16 o 
  -6  19  17     2512.42     1967.52    675.91 o 
  -3  19  17     1930.21     2732.93    779.65 o 
 -17  20  17     9164.61     6900.75   2459.14 o 
 -14  20  17     3068.61     3715.31   2209.69 o 
 -11  20  17    14623.01    17112.92   3488.76 o 
  -8  20  17    27018.08    28232.09   2130.11 o 
  -5  20  17     6383.94     5057.30   1083.43 o 
  -2  20  17     2264.89     1920.95    955.35 o 
 -19  21  17     1989.24     -322.59   1863.02 o 
 -16  21  17      801.56     3368.52   2317.89 o 
 -13  21  17     4971.42     3932.10   2079.79 o 
 -10  21  17     4849.10     3876.28    803.64 o 
  -7  21  17     5819.19     5543.94    878.10 o 
  -4  21  17     1544.19     1796.07    788.06 o 
  -1  21  17      268.47      645.74    801.66 o 
 -21  22  17     7767.08     8980.31   3260.64 o 
 -18  22  17     3090.63     2683.54   1427.24 o 
 -15  22  17     3255.26      465.77   1733.09 o 
 -12  22  17     3303.85        0.00   1733.09 o 
  -9  22  17     3343.46     2590.91    774.93 o 
  -6  22  17      102.38     1103.51   1258.23 o 
  -3  22  17     1031.67     -802.68    836.45 o 
 -20  23  17     1288.64     -346.60   2328.74 o 
 -17  23  17     1157.04       54.52   1976.71 o 
 -14  23  17      626.19     6801.99   2772.79 o 
 -11  23  17     5788.03     5734.03    645.73 o 
  -8  23  17     2604.27     3042.15    914.40 o 
  -5  23  17     4065.56     1805.54   1197.79 o 
 -16  24  17     2502.35      680.25   1354.62 o 
 -13  24  17     2749.95     1375.62   1960.53 o 
 -10  24  17       95.37     -166.15    509.71 o 
  -7  24  17     2729.20     2192.06   1781.06 o 
 -12  25  17      407.40    -1375.56   1603.01 o 
   0   0  18   153451.44   146228.95   7610.75 o 
  -1   2  18    10651.29    11087.24    493.93 o 
  -3   3  18   140826.38   144868.95   4177.19 o 
   0   3  18    26875.82    28767.14   2212.02 o 
  -2   4  18    33182.45    30953.26   1194.27 o 
  -4   5  18    33218.14    33661.41   1471.96 o 
  -1   5  18    41082.65    38796.15   2009.50 o 
  -6   6  18    14848.89    15346.10    929.16 o 
  -3   6  18    28488.59    31287.47   1458.05 o 
   0   6  18    44059.76    45322.90   3064.82 o 
  -5   7  18     5090.82     4737.99   1440.80 o 
  -2   7  18    20756.43    22049.40    872.03 o 
  -7   8  18    56148.51    58775.61   4004.47 o 
  -4   8  18    52595.83    52039.36   1760.49 o 
  -1   8  18    25068.49    25319.56   1166.05 o 
  -9   9  18    14921.39    14694.03   1993.88 o 
  -6   9  18     4326.22     4834.84    915.33 o 
  -3   9  18     9201.74     9608.70    753.34 o 
   0   9  18     2688.41     2270.51    816.63 o 
  -8  10  18    13345.30    10633.99   1353.04 o 
  -5  10  18    21277.52    21491.28   1125.33 o 
  -2  10  18    17223.03    18378.97    968.60 o 
 -10  11  18    45928.54    45530.99   2496.35 o 
  -7  11  18    11748.80     9344.33   1150.73 o 
  -4  11  18    35525.75    36972.36   1431.29 o 
  -1  11  18    63020.78    70496.95   2222.68 o 
 -12  12  18    40757.51    42538.91   3524.13 o 
  -9  12  18     7920.46     7529.36   1300.03 o 
  -6  12  18    14318.81    13099.25   1251.19 o 
  -3  12  18     5905.69     6424.96    777.40 o 
   0  12  18    20034.56    22723.35   1493.38 o 
 -11  13  18    38212.78    39072.41   2452.11 o 
  -8  13  18    17364.90    15937.84   1885.55 o 
  -5  13  18    29681.19    33247.41   2005.47 o 
  -2  13  18    29275.98    27255.71   1154.35 o 
 -13  14  18    29054.52    31156.59   4601.29 o 
 -10  14  18    10197.73     7822.22   1755.12 o 
  -7  14  18     1895.29     1632.18    531.86 o 
  -4  14  18      527.89      908.55    523.03 o 
  -1  14  18    21832.87    22369.24   1212.93 o 
 -12  15  18    23628.64    25609.49   3045.39 o 
  -9  15  18    16684.53    20219.31   1833.69 o 
  -6  15  18    17902.04    19091.65   1394.98 o 
  -3  15  18    30558.33    32230.44   1545.91 o 
   0  15  18     9305.05     9345.93   1441.42 o 
 -14  16  18     2092.19     1516.43   1408.11 o 
 -11  16  18     7621.51     4582.43   1874.14 o 
  -8  16  18    58314.20    61025.56   3259.34 o 
  -5  16  18     5239.39     4576.12    803.83 o 
  -2  16  18     1409.39     1542.06    773.64 o 
 -13  17  18    11142.62    12014.88   2220.97 o 
 -10  17  18     1976.92     3037.74    991.83 o 
  -7  17  18     1982.87     2235.03    765.42 o 
  -4  17  18     7352.96     6871.56    909.48 o 
  -1  17  18     2313.80     2227.11    721.65 o 
 -15  18  18    12398.98    15361.58   2105.24 o 
 -12  18  18    12715.97    11625.24   2556.90 o 
  -9  18  18    17641.88    20445.13   1399.49 o 
  -6  18  18     4476.96     5496.92    952.94 o 
  -3  18  18    10672.46    11848.63   1252.53 o 
   0  18  18    11643.43    13466.44   2903.46 o 
 -17  19  18     5638.62     7319.82   1775.80 o 
 -14  19  18    23081.85    25558.70   2675.76 o 
  -8  19  18     3949.75     4071.54    626.37 o 
  -5  19  18    14358.04    15174.29   1352.10 o 
  -2  19  18      221.39      -98.15    581.97 o 
 -19  20  18     3624.58    -1635.61   1635.61 o 
 -16  20  18     8614.16     6673.17   2220.78 o 
 -13  20  18     2795.74     2402.45   1142.65 o 
 -10  20  18     1822.22     2143.12    356.56 o 
  -7  20  18     6841.05     6980.19    969.30 o 
  -4  20  18     2155.24      813.42   1640.98 o 
  -1  20  18    11782.21    11611.94   2668.01 o 
 -21  21  18     3650.46     2448.00   2328.85 o 
 -12  21  18     4637.64     2628.15   1444.78 o 
  -9  21  18     4057.89     4147.22    813.81 o 
  -6  21  18     3896.97     2592.76   1109.34 o 
  -3  21  18      677.46     1193.09    823.34 o 
   0  21  18     2844.67      873.85   1156.45 o 
 -20  22  18     1002.43    -1208.56   1456.81 o 
 -17  22  18     2698.90     3209.71   2166.33 o 
 -14  22  18    13408.49    14571.86   2318.50 o 
 -11  22  18    17486.47    17482.08    923.63 o 
  -8  22  18    12431.22    11564.77   2087.45 o 
  -5  22  18      570.21     1063.56    895.44 o 
  -2  22  18     3615.07     4268.67   1600.83 o 
 -19  23  18     8298.70     8237.71   1838.48 o 
 -16  23  18     5781.27     8203.33   1646.76 o 
 -13  23  18     4581.92     5069.41   2188.08 o 
 -10  23  18     2406.76     2264.71    484.02 o 
  -7  23  18     2005.85     1103.14    935.35 o 
  -4  23  18     6055.20     7131.10   1153.40 o 
 -15  24  18     1802.93      548.48   1433.47 o 
 -12  24  18      851.10     -102.49   1596.19 o 
  -9  24  18     1152.55     2155.21    813.92 o 
  -2   3  19    42327.84    41922.97   1327.06 o 
  -1   4  19      166.64       66.52    454.93 o 
  -3   5  19     2613.39     1432.47    588.20 o 
  -5   6  19     8115.69     8700.90   1451.79 o 
  -2   6  19    13057.90    13502.59   1282.05 o 
  -4   7  19    46259.32    45900.48   1564.75 o 
  -1   7  19    27096.35    28235.20   1126.84 o 
  -6   8  19     2378.96     2276.14    524.13 o 
  -3   8  19     7212.14     6442.55    688.46 o 
  -8   9  19     5217.64     4116.49   1408.27 o 
  -5   9  19     8704.62     7537.78    748.24 o 
  -2   9  19    27492.15    28142.96   1098.04 o 
  -7  10  19      181.11      521.82    566.29 o 
  -4  10  19    23501.59    24910.75   1128.80 o 
  -1  10  19    11338.65    10791.56    813.17 o 
  -9  11  19    22583.42    25784.52   2590.37 o 
  -6  11  19    11866.32    11716.25    875.37 o 
  -3  11  19     2135.80     1541.36    440.30 o 
 -11  12  19    24613.11    26270.66   1912.16 o 
  -8  12  19    13213.72    13573.96    997.96 o 
  -5  12  19     7657.71     7020.97    669.74 o 
  -2  12  19    19264.49    20515.78   1013.41 o 
 -10  13  19     3765.74     3054.68   1408.19 o 
  -7  13  19     3507.41     3642.56    628.78 o 
  -4  13  19     4888.27     4625.24    722.83 o 
  -1  13  19    15272.80    15702.79   1338.14 o 
  -9  14  19    18420.60    17966.89   2329.84 o 
  -6  14  19     9706.60    10899.30    823.42 o 
  -3  14  19     3545.97     2409.37    594.09 o 
 -14  15  19     8522.61     9543.07   1706.25 o 
 -11  15  19     5030.92     3976.25   1830.69 o 
  -8  15  19     1356.56     1334.95    858.44 o 
  -5  15  19      798.10      467.67    617.11 o 
  -2  15  19      300.08      608.39    665.26 o 
 -13  16  19     1789.93     2924.51   2220.46 o 
 -10  16  19     4564.81     8611.68   2448.10 o 
  -7  16  19     4465.57     4049.31    678.06 o 
  -4  16  19     3627.52     2625.58    647.13 o 
  -1  16  19    34033.91    35143.14   2368.43 o 
 -12  17  19    17082.73    18550.42   2817.24 o 
  -9  17  19     2064.97     1654.87    431.46 o 
  -6  17  19    12391.38    13673.36   1787.68 o 
  -3  17  19     1449.42     1429.29    837.97 o 
 -17  18  19     1551.67     3617.70   1754.69 o 
 -11  18  19     3687.24     3146.07   1192.21 o 
  -8  18  19     2289.32     2185.70    611.86 o 
  -5  18  19      558.41      331.46    719.69 o 
  -2  18  19    16159.27    16402.88   1725.96 o 
 -16  19  19      985.60      178.72   1156.49 o 
 -10  19  19      828.18      656.46    167.60 o 
  -7  19  19     3430.81     4412.84   1928.08 o 
  -4  19  19     4021.95     3121.72   1538.15 o 
  -1  19  19     5806.70     6551.93    878.34 o 
 -18  20  19     1020.00     -693.72   1316.85 o 
 -15  20  19     1424.98    -1743.85   1743.85 o 
 -12  20  19     4985.17     3581.32   1226.07 o 
  -9  20  19     7707.96     8857.04   1197.04 o 
  -6  20  19     1330.84     -202.75    738.60 o 
  -3  20  19     9767.20    10555.89   1307.55 o 
 -17  21  19     5692.84     9424.13   3141.38 o 
 -14  21  19      105.18     -574.05   1505.52 o 
 -11  21  19     7753.53     7994.20   1835.67 o 
  -8  21  19     2759.66     2654.39    792.00 o 
  -5  21  19     5231.40     5187.66   1013.77 o 
  -2  21  19      415.20     1459.83    769.89 o 
 -19  22  19     1365.22       29.64   1377.67 o 
 -16  22  19      382.64      389.89   1341.90 o 
 -13  22  19     3075.66     3931.93   2079.70 o 
 -10  22  19     7887.30     8762.90    732.32 o 
  -7  22  19     4951.00     6543.16   1781.89 o 
  -4  22  19     2526.36     1863.16    954.58 o 
 -18  23  19        6.70     2902.72   1852.11 o 
 -15  23  19     7964.74    10399.48   2773.19 o 
 -12  23  19     8356.96     6854.36   1699.37 o 
  -9  23  19     1389.02     1405.76   1213.21 o 
  -6  23  19      226.65     1025.37   1124.99 o 
 -14  24  19      192.28     -413.05   1407.27 o 
 -11  24  19     1189.46      292.99   1423.21 o 
  -8  24  19     1297.73     2685.73    977.75 o 
   0   1  20    22743.52    22573.94   1439.60 o 
  -2   2  20     2866.47     3493.67    542.48 o 
  -1   3  20     3530.05     3123.78    396.05 o 
  -3   4  20    11649.52     9861.58    563.41 o 
   0   4  20    65253.88    66647.68   3365.77 o 
  -5   5  20    43435.80    51254.80   2347.30 o 
  -2   5  20    23870.24    25987.99   1891.72 o 
  -4   6  20    24339.94    26165.00   1069.03 o 
  -1   6  20    35859.84    37008.48   1282.33 o 
  -6   7  20    34043.81    35354.50   1386.39 o 
  -3   7  20    66328.12    71942.13   3615.02 o 
   0   7  20   126146.85   130008.08   6145.28 o 
  -8   8  20    39424.02    40331.57   3296.80 o 
  -5   8  20     4696.62     4651.28   1218.69 o 
  -2   8  20    20037.15    20663.98   1092.18 o 
  -7   9  20     8061.72     9397.30    842.26 o 
  -4   9  20    34927.66    37419.68   1629.81 o 
  -1   9  20    28242.50    28087.88   1225.17 o 
  -9  10  20     6191.02     4184.63   1101.01 o 
  -6  10  20    42243.62    43288.69   2296.74 o 
  -3  10  20     5397.93     4671.95    754.46 o 
   0  10  20     7499.97     9965.63   1407.16 o 
 -11  11  20    15960.56    15159.46   2232.20 o 
  -8  11  20    60227.63    60816.28   3059.80 o 
  -5  11  20    20551.19    22290.77   1981.24 o 
  -2  11  20    13870.02    13846.60    922.76 o 
 -10  12  20     2772.01     3174.89   1160.37 o 
  -7  12  20     1972.89     1486.65    441.86 o 
  -4  12  20    12363.88    12265.03   1059.81 o 
  -1  12  20    14162.58    15855.45   1032.66 o 
 -12  13  20     4720.12     3758.85   1646.53 o 
  -9  13  20     5820.92     6543.01   1516.59 o 
  -6  13  20     7895.56     8303.24   1231.91 o 
  -3  13  20    13950.76    15373.25    926.22 o 
   0  13  20     5909.70     6408.55   1733.23 o 
 -14  14  20     7197.61     6218.14   1874.11 o 
  -8  14  20    32556.37    35517.47   1615.84 o 
  -5  14  20    16029.50    18722.57   1522.54 o 
  -2  14  20     1452.50     1515.47    609.72 o 
 -13  15  20     4472.88     3877.95   1527.35 o 
 -10  15  20     4679.78     5428.50   1197.25 o 
  -7  15  20    17987.83    17173.77   1125.34 o 
  -4  15  20    18422.52    18821.56   1340.40 o 
  -1  15  20    11868.08    11356.40    945.81 o 
 -15  16  20     1903.96     2569.23   1147.34 o 
 -12  16  20    16443.18    16339.80   2914.73 o 
  -9  16  20    20581.23    22626.28   1904.06 o 
  -6  16  20     2953.76     3836.28   2886.69 o 
  -3  16  20    21245.29    17851.08   1169.01 o 
   0  16  20    12562.04    13358.56   2903.56 o 
 -14  17  20     3720.08     4332.44   1280.87 o 
 -11  17  20      396.90     -357.43   1288.91 o 
  -8  17  20     5057.79     6216.18    859.16 o 
  -5  17  20     2598.76     2342.52    836.67 o 
  -2  17  20     9530.69     8436.24    927.54 o 
 -13  18  20     7994.93     9663.08   2090.78 o 
 -10  18  20    25583.38    28436.98   2637.59 o 
  -7  18  20    14908.07    15263.79   1350.70 o 
  -4  18  20     5092.40     4574.16    778.68 o 
  -1  18  20     5333.09     5472.19    851.01 o 
 -15  19  20    24053.23    24905.51   2399.64 o 
 -12  19  20    15988.78    18451.92   3369.67 o 
  -9  19  20      629.57      644.88    649.82 o 
  -6  19  20     5619.89     6772.84   1824.95 o 
  -3  19  20     9504.12    11806.09   1523.45 o 
   0  19  20    23203.84    19169.36   3955.24 o 
 -20  20  20     2201.92     -584.90   1754.71 o 
 -17  20  20     1004.65     2416.72   2274.57 o 
 -14  20  20     2757.88     1168.40   1192.99 o 
 -11  20  20     4596.85     5507.41   1521.41 o 
  -8  20  20     1959.17      -95.66   1181.62 o 
  -5  20  20     1653.23      247.11    827.86 o 
  -2  20  20     1335.46      324.21    691.96 o 
 -19  21  20      965.70      812.35   1743.83 o 
 -16  21  20      299.05     1397.21   2209.55 o 
 -13  21  20    14145.16    15082.45   2302.87 o 
 -10  21  20     7922.01     9119.71   1090.03 o 
  -7  21  20     3031.55     1306.97   1308.86 o 
  -4  21  20     3638.56     4037.62   1334.64 o 
  -1  21  20      778.56      821.93    908.18 o 
 -18  22  20     8876.42     5831.69   1731.12 o 
 -15  22  20     7881.94     8568.75   2664.87 o 
 -12  22  20     1274.28      400.33   1540.02 o 
  -9  22  20      610.97      508.96    716.40 o 
  -6  22  20      895.90      236.93    725.75 o 
  -3  22  20    17558.49    15750.90   1857.88 o 
 -17  23  20     4711.29     5860.17   1592.73 o 
 -14  23  20     5994.00     4893.94   1719.30 o 
 -11  23  20     1004.04      176.20   1267.98 o 
  -8  23  20     5616.16     4920.87    985.08 o 
  -5  23  20     2705.45     3053.38   1177.13 o 
 -13  24  20     3288.61     4148.56   2068.86 o 
 -10  24  20     1712.19     2147.68   1313.36 o 
  -1   2  21     6876.05     7064.35    606.31 o 
  -2   4  21   106475.32   105188.16   2759.91 o 
  -4   5  21    17437.77    19626.28    891.21 o 
  -1   5  21    40164.50    41045.79   1676.85 o 
  -3   6  21    10349.00     9848.48   1136.56 o 
  -5   7  21    11390.47    12171.38    860.70 o 
  -2   7  21    24193.49    24689.83   2010.78 o 
  -7   8  21     6499.95     6464.64    645.33 o 
  -4   8  21     6072.75     6883.12    984.66 o 
  -1   8  21     7150.41     7258.87    869.77 o 
  -6   9  21     8799.56     8095.49   1433.15 o 
  -3   9  21    35137.40    38342.04   1806.06 o 
  -8  10  21    26984.75    27668.54   1996.68 o 
  -5  10  21     6897.19     5393.47    982.37 o 
  -2  10  21    15329.03    14420.59    977.71 o 
 -10  11  21     8948.73     8114.50   2112.59 o 
  -7  11  21     8292.94     8201.83   1171.89 o 
  -4  11  21    13305.75    13124.47    926.70 o 
  -1  11  21    30772.49    34052.86   2070.07 o 
  -9  12  21    16056.52    14979.91   1630.80 o 
  -6  12  21    16554.51    17912.11   2004.68 o 
  -3  12  21    22432.70    20654.26   1029.56 o 
 -11  13  21     1159.53     1061.48   1884.66 o 
  -8  13  21      660.00      131.98   1115.62 o 
  -5  13  21     1946.31     2249.89    670.81 o 
  -2  13  21       60.32     -117.28    640.33 o 
 -13  14  21    29239.87    27651.98   2068.51 o 
 -10  14  21      358.17     1817.59    982.07 o 
  -7  14  21    12321.86    12811.04    870.85 o 
  -4  14  21     7109.94     8061.51   1233.68 o 
  -1  14  21     5912.13     7604.09    866.35 o 
 -12  15  21     2208.45     1788.52   1116.27 o 
  -9  15  21     1779.85     1924.87    445.23 o 
  -6  15  21    13435.68    13365.43   1032.32 o 
  -3  15  21    28962.33    30723.61   2111.25 o 
 -14  16  21      797.94     2686.15   1873.81 o 
 -11  16  21    19154.39    21802.23   2914.91 o 
  -8  16  21    12271.09    11843.91   1084.84 o 
  -5  16  21     2016.82     1327.25    588.51 o 
  -2  16  21     1434.88     1678.06    690.42 o 
 -13  17  21    16708.76    17607.30   3521.46 o 
 -10  17  21    18997.68    17435.03   2091.34 o 
  -7  17  21    18580.70    21369.68   1527.53 o 
  -4  17  21     9518.58    10733.27   1184.83 o 
  -1  17  21     6100.86     4112.66    817.58 o 
 -15  18  21     5077.97     5719.44   2328.94 o 
 -12  18  21     1352.19     2209.60   2209.60 o 
  -9  18  21     1711.77     2577.20   1715.46 o 
  -6  18  21      286.28       94.05    867.52 o 
  -3  18  21     8022.28     8099.67   1021.88 o 
 -11  19  21      585.54      115.53   1095.51 o 
  -8  19  21     4337.37     4949.52    898.66 o 
  -5  19  21     1277.89     1261.72   1030.09 o 
  -2  19  21      156.35     1214.73    857.74 o 
 -19  20  21      982.79      295.54   2041.69 o 
 -16  20  21      587.46     1291.83   1313.82 o 
 -13  20  21     1375.31     2070.36   1178.31 o 
 -10  20  21     3440.84     3143.94    449.81 o 
  -7  20  21     3388.13     2935.84    727.84 o 
  -4  20  21     7110.05     6860.35   1146.05 o 
  -1  20  21        9.71     -763.81    763.81 o 
 -18  21  21    11932.53    13617.90   3141.76 o 
 -15  21  21    14591.22    13966.96   2306.36 o 
 -12  21  21     9620.11    12263.24   2664.98 o 
  -9  21  21    12177.32     9792.37   1182.63 o 
  -6  21  21     6398.93     6498.00   1079.32 o 
  -3  21  21     5838.21     5543.89    984.45 o 
 -17  22  21      303.26    -1310.64   1310.64 o 
 -14  22  21      199.74     2259.77   1444.64 o 
 -11  22  21      428.89     2093.18   1438.87 o 
  -8  22  21     4918.95     4101.66    927.40 o 
  -5  22  21     3295.38     3211.61    930.59 o 
 -16  23  21     1401.77     3354.80   1879.24 o 
 -13  23  21     4720.20    12348.57   2773.01 o 
 -10  23  21     2393.38      902.73   1319.04 o 
  -7  23  21     3740.82     2726.56   1508.15 o 
  -1   1  22    17356.95    16579.05   1039.02 o 
   0   2  22     7081.14     5376.64    724.70 o 
  -2   3  22     2267.89     2307.27    734.70 o 
  -4   4  22    55958.28    58093.44   2130.01 o 
  -1   4  22    39732.77    40495.18   1477.71 o 
  -3   5  22       58.77      373.17    438.00 o 
   0   5  22    16728.00    16697.30   1399.27 o 
  -5   6  22    42296.73    43402.01   1633.34 o 
  -2   6  22     4373.71     4667.61    675.82 o 
  -7   7  22    63489.73    72061.10   4004.60 o 
  -4   7  22    69592.23    74244.75   2626.02 o 
  -1   7  22    47377.23    50813.18   2147.93 o 
  -6   8  22    23151.50    23423.74   1293.34 o 
  -3   8  22    25056.78    25228.50   1173.70 o 
   0   8  22    27412.15    27856.71   2162.58 o 
  -8   9  22    20226.77    18423.82   2460.12 o 
  -5   9  22    38255.41    40680.41   1681.26 o 
  -2   9  22    22136.34    24588.63   1159.12 o 
 -10  10  22     5789.81     6109.71   1765.75 o 
  -7  10  22     6884.97     7159.24    685.39 o 
  -4  10  22    13168.54    14115.48   1149.49 o 
  -1  10  22      724.57      999.66    668.23 o 
  -9  11  22     6608.12     5037.37   1527.46 o 
  -6  11  22    49787.57    51083.55   2686.88 o 
  -3  11  22    20042.89    19558.82   1370.16 o 
   0  11  22    17354.57    20025.16   2795.72 o 
 -11  12  22     3904.15     5762.72   1765.64 o 
  -8  12  22    10840.91    12177.78   1154.27 o 
  -5  12  22     5154.68     4086.23   1141.86 o 
  -2  12  22     3363.10     3764.09    997.49 o 
 -10  13  22     3305.55     4441.12   1516.48 o 
  -7  13  22     2383.98     3112.21   1511.03 o 
  -4  13  22     7484.71     7412.68    766.56 o 
  -1  13  22     2348.16     2449.51    658.58 o 
 -12  14  22     7195.11    11125.49   2220.76 o 
  -9  14  22     9590.05     9777.94    780.42 o 
  -6  14  22    29390.61    29711.18   1562.56 o 
  -3  14  22     5296.60     4947.47    686.42 o 
   0  14  22     4257.99     6209.63   1095.61 o 
 -14  15  22     1111.74      830.98   1119.66 o 
 -11  15  22     3502.47     2482.52   1014.96 o 
  -8  15  22    15410.58    18503.98   1908.36 o 
  -5  15  22     5740.59     4641.02    689.82 o 
  -2  15  22     1776.34     2472.25    915.76 o 
 -10  16  22     2357.39     4410.14   1281.52 o 
  -7  16  22     5777.70     5590.53   1649.62 o 
  -4  16  22    20672.59    24560.48   1613.84 o 
  -1  16  22     7616.39     7159.44    907.57 o 
 -15  17  22    11863.65    12079.83   2578.47 o 
 -12  17  22     2985.83     6878.19   2209.69 o 
  -9  17  22     1825.28     2624.41   1176.32 o 
  -6  17  22    16859.59    17919.13   2019.56 o 
  -3  17  22      256.26      554.13    649.34 o 
   0  17  22     2785.96     3715.28   2328.82 o 
 -17  18  22     2952.86     3866.93   2924.57 o 
 -14  18  22     9935.72    12433.08   2957.53 o 
 -11  18  22    20378.60    19536.20   1976.68 o 
  -8  18  22    11593.06    12449.09   2045.63 o 
  -5  18  22     7923.15     7599.33    983.56 o 
  -2  18  22     1146.45      163.22   1278.10 o 
 -19  19  22    28239.28    32143.34   5732.92 o 
 -16  19  22     7807.75     8861.27   2794.87 o 
 -13  19  22     6736.49     7442.03   2090.70 o 
 -10  19  22     1206.59     -772.88   1341.09 o 
  -7  19  22    17953.05    17893.37   2171.83 o 
  -4  19  22     5998.67     7221.65   1318.00 o 
  -1  19  22     4986.55     3086.14   1028.39 o 
 -18  20  22      933.08    -1253.49   1644.95 o 
 -15  20  22     2093.57     2209.63   1982.17 o 
 -12  20  22     5629.56     5516.35   1442.61 o 
  -9  20  22     1802.13     1034.24    628.23 o 
  -6  20  22    10512.93    11725.62   1473.91 o 
  -3  20  22     3891.41     1329.65   1067.83 o 
   0  20  22     2244.65     2783.70   2675.39 o 
 -17  21  22     3410.26     -584.92   1863.07 o 
 -14  21  22     3652.03     4170.27   2318.02 o 
 -11  21  22      742.52     1852.14   2198.74 o 
  -8  21  22     8732.89     9002.62   1231.14 o 
  -5  21  22      584.98       35.26    684.26 o 
  -2  21  22      374.24      335.57    827.74 o 
 -16  22  22      159.85    -1672.91   1672.91 o 
 -13  22  22     1294.51      631.14   1222.84 o 
 -10  22  22     4383.40     3513.74   1592.31 o 
  -7  22  22     8234.90     8971.57   2643.21 o 
  -4  22  22     9705.77    10870.26   1507.58 o 
 -15  23  22     1872.75     3104.39   1835.12 o 
 -12  23  22     3517.13     3145.66   1618.66 o 
  -9  23  22     1498.70     1588.69   1159.88 o 
  -1   3  23    17439.57    18294.68    772.41 o 
  -3   4  23     8104.77     8419.62    645.87 o 
  -2   5  23    16732.18    15997.04   1047.01 o 
  -4   6  23    12495.04    11871.72    939.97 o 
  -1   6  23    29148.21    32502.04   1954.40 o 
  -6   7  23     2849.65     2621.40    693.25 o 
  -3   7  23    21697.82    20796.83   1009.69 o 
  -5   8  23     1264.12     1875.42    581.57 o 
  -2   8  23     4054.94     3796.31    714.13 o 
  -7   9  23    38089.89    39175.46   2226.71 o 
  -4   9  23     2323.55     2771.10    594.86 o 
  -1   9  23    17189.91    20651.88   1205.92 o 
  -9  10  23    29680.87    29528.15   2710.00 o 
  -6  10  23     2654.12      931.54    931.54 o 
  -3  10  23    27102.18    28335.70   1348.07 o 
  -8  11  23      139.80     -328.33    416.57 o 
  -5  11  23     1132.56     1505.26    556.95 o 
  -2  11  23     2222.81     3172.73    784.19 o 
 -10  12  23     8123.38     9240.83   1570.84 o 
  -7  12  23     4589.33     3630.31    865.51 o 
  -4  12  23    12660.68    13762.48   1142.04 o 
  -1  12  23     7254.16     7990.14   1059.92 o 
 -12  13  23      739.22      238.29   1527.21 o 
  -9  13  23     1944.55     2931.47   1180.64 o 
  -6  13  23    14977.35    14468.73   1799.41 o 
  -3  13  23     6477.23     8171.02    915.43 o 
 -11  14  23      935.05     2935.28   1765.50 o 
  -8  14  23      675.83     -292.44    441.84 o 
  -5  14  23     4767.68     3692.78   1100.19 o 
  -2  14  23     7752.66     8170.11    983.44 o 
 -13  15  23     2436.55     3509.46   1873.88 o 
 -10  15  23     8539.65     6854.44   1530.63 o 
  -7  15  23     4172.43     4181.22   1516.50 o 
  -4  15  23     9315.21     9537.24    930.36 o 
  -1  15  23      540.64     -168.91   1167.73 o 
 -15  16  23     7191.88     6934.11   1756.69 o 
 -12  16  23    12392.63    14593.65   2567.70 o 
  -9  16  23     5361.41     5952.83    785.35 o 
  -6  16  23     9623.33     8888.26   2518.79 o 
  -3  16  23    12935.26    13626.44   1209.74 o 
 -14  17  23      990.34     -178.72   1240.74 o 
 -11  17  23     4428.95     1159.04   1397.35 o 
  -8  17  23     1684.84     1278.11   1505.58 o 
  -5  17  23     1425.64      757.03    673.65 o 
  -2  17  23     2249.92     1792.70   1030.28 o 
 -13  18  23     1327.30        0.00   2567.04 o 
  -7  18  23     2079.32     2454.10    839.89 o 
  -4  18  23      360.09      130.06    638.02 o 
  -1  18  23     1168.55      761.28    689.62 o 
 -18  19  23      164.81     -824.29   1361.64 o 
 -15  19  23      239.09    -1321.12   1321.12 o 
 -12  19  23      453.22      721.01   2269.13 o 
  -9  19  23     3067.82     1624.77   1852.23 o 
  -6  19  23      634.89      805.82    848.33 o 
  -3  19  23     3645.98     2989.52    857.24 o 
 -17  20  23      910.04      735.49   2567.01 o 
 -14  20  23      307.45     -497.86   2973.14 o 
 -11  20  23     6351.00     4982.96   2318.16 o 
  -8  20  23    12523.72    10266.64   1323.98 o 
  -5  20  23      720.02      754.03    650.38 o 
  -2  20  23     1289.89     2895.31    893.92 o 
 -19  21  23      572.33     5491.41   2101.25 o 
 -16  21  23     4805.64     7441.65   3141.31 o 
 -13  21  23     3264.47     1486.85   1700.59 o 
 -10  21  23     4339.63     3362.69    621.84 o 
  -7  21  23      633.89     1567.59    751.38 o 
  -4  21  23     3889.13     3564.44    933.38 o 
 -15  22  23     5903.28     7420.14   2318.12 o 
 -12  22  23     2720.01     2557.48   1602.27 o 
  -9  22  23     6744.35     7478.24   1012.74 o 
  -6  22  23     1697.83     1336.24    888.74 o 
 -14  23  23     1059.77     1028.47   1476.64 o 
 -11  23  23      944.79      577.37   1587.80 o 
   0   0  24   167535.17   165863.11   8320.93 o 
  -1   2  24     8210.90     8095.95    696.89 o 
  -3   3  24    40681.34    46131.29   1868.91 o 
   0   3  24    42202.77    41485.50   3264.61 o 
  -2   4  24    43176.43    44943.13   1462.60 o 
  -4   5  24    15801.14    15356.08    818.52 o 
  -1   5  24     5507.46     6012.44    981.88 o 
  -6   6  24     8575.57     6706.27   1029.22 o 
  -3   6  24     2252.58     1942.06    570.89 o 
   0   6  24     7871.58     7665.53   1032.05 o 
  -5   7  24     5690.61     5838.08   1532.86 o 
  -2   7  24     6786.80     6614.28    712.91 o 
  -7   8  24    12222.53    11759.16    924.20 o 
  -4   8  24     7369.34     7335.00    963.64 o 
  -1   8  24    16218.78    14300.69   1031.73 o 
  -9   9  24     5817.34     4928.92   1646.59 o 
  -6   9  24     3966.21     4419.31    982.92 o 
  -3   9  24     1327.48      276.60    555.42 o 
   0   9  24     7885.13     9109.17   1148.13 o 
  -8  10  24     9234.94     8760.65   1687.46 o 
  -5  10  24     2510.34     3048.23    830.07 o 
  -2  10  24     6516.14     6035.46    760.82 o 
 -10  11  24    25294.09    27374.65   2845.04 o 
  -7  11  24     9131.51     8868.35   1288.04 o 
  -4  11  24     8500.28    10795.02   1080.78 o 
  -1  11  24    27809.53    29874.95   1749.36 o 
 -12  12  24     1201.60      465.75   1408.08 o 
  -9  12  24      499.87      458.69   1098.18 o 
  -6  12  24     2640.16     2948.59   1238.80 o 
  -3  12  24     5454.12     4718.52    692.23 o 
   0  12  24     1931.14     2556.25   1743.88 o 
 -11  13  24     9472.55    12306.98   2112.55 o 
  -8  13  24    29220.89    27445.23   1604.50 o 
  -5  13  24    12737.69    15948.50   2795.32 o 
  -2  13  24     9879.73     9792.92    909.14 o 
 -13  14  24    22232.39    28890.79   3175.17 o 
 -10  14  24    25304.78    27635.13   2487.09 o 
  -7  14  24    11660.16    12747.26   1037.35 o 
  -4  14  24     4910.60     5666.89    865.17 o 
  -1  14  24    43430.94    46229.04   5331.31 o 
 -15  15  24    11785.54    16055.89   2936.00 o 
 -12  15  24    15500.15    16109.60   2145.33 o 
  -9  15  24     6697.46     6428.38    690.38 o 
  -6  15  24     1879.08     2436.11    571.62 o 
  -3  15  24     3962.50     3683.06    870.41 o 
   0  15  24     9017.85     7793.19   1604.10 o 
 -14  16  24      454.43      238.29   1992.93 o 
 -11  16  24     1844.88     1387.11   1397.27 o 
  -8  16  24     3633.36     1166.32   1863.10 o 
  -5  16  24     4870.87     6275.81    979.14 o 
  -2  16  24     4673.96     4098.44    797.38 o 
 -16  17  24     4046.66     1910.27   1398.61 o 
 -13  17  24     2951.49     3476.68   1293.20 o 
 -10  17  24     2728.33      340.77   1181.13 o 
  -7  17  24     1009.61     1179.68    502.26 o 
  -4  17  24     8068.84     8472.84   1605.73 o 
  -1  17  24     3484.11     6399.96   2957.10 o 
 -18  18  24     4168.14     4441.11   2220.56 o 
 -15  18  24     6674.34     2567.33   2220.68 o 
 -12  18  24    20987.67    23300.32   2630.17 o 
  -9  18  24     1288.51      907.83   1145.58 o 
  -6  18  24     8674.34     9522.46   1207.71 o 
  -3  18  24    25388.84    24415.81   1977.60 o 
   0  18  24     5691.10     6616.92   1364.36 o 
 -17  19  24     2526.96     1766.44   1397.19 o 
 -14  19  24     5144.38     5044.40   1643.59 o 
 -11  19  24    11226.32    13666.50   2012.61 o 
  -8  19  24    17009.25    16626.60   1423.19 o 
  -5  19  24     9043.99     7193.80   1245.14 o 
  -2  19  24     1863.81      592.79    826.32 o 
 -19  20  24     2340.86     4093.75   2014.02 o 
 -16  20  24      507.70     1051.63   1321.13 o 
 -13  20  24     1330.87     2104.33   2204.18 o 
 -10  20  24      767.65    -1112.76   1112.76 o 
  -7  20  24     4252.18     3581.88    972.58 o 
  -4  20  24     1834.92     1132.18   1022.41 o 
  -1  20  24     2748.91     1517.04    840.37 o 
 -18  21  24       58.68      584.88   1509.92 o 
 -15  21  24       23.86     1695.93   1485.73 o 
 -12  21  24     7204.87     5329.66   2318.19 o 
  -9  21  24     5872.47     6211.78   1283.63 o 
  -6  21  24     4809.55     4191.66   1149.59 o 
  -3  21  24     1154.06     1646.55   1230.94 o 
 -14  22  24     5588.34     5004.31   1673.05 o 
 -11  22  24     7845.11     6314.51   1684.34 o 
  -8  22  24     3419.28     3232.73    937.00 o 
  -2   3  25     9197.59     9104.63    647.22 o 
  -1   4  25    26776.17    28585.96   1152.14 o 
  -3   5  25     5310.16     5364.66    663.66 o 
  -5   6  25      183.60      178.29    705.78 o 
  -2   6  25     9288.56     8713.79    872.60 o 
  -4   7  25    14803.63    13732.03   1035.37 o 
  -1   7  25     7634.65     9268.43    944.46 o 
  -6   8  25     3295.85     4735.78    776.94 o 
  -3   8  25        2.22     -167.78    523.90 o 
  -8   9  25    13039.68    15434.50   2920.01 o 
  -5   9  25     1756.75      974.45    628.75 o 
  -2   9  25     2334.81      764.80   1277.54 o 
  -7  10  25     6529.43     7739.30   2459.08 o 
  -4  10  25     4223.80     5390.46    615.05 o 
  -1  10  25     8711.58     8825.67    892.11 o 
  -9  11  25    13179.77    12643.04   1578.23 o 
  -6  11  25     5380.71     7535.69   1316.16 o 
  -3  11  25     1526.34     2328.77   1278.12 o 
 -11  12  25     1025.22      996.48   1164.15 o 
  -8  12  25     2161.23     2578.06    607.59 o 
  -5  12  25     9220.53     9225.85   1420.79 o 
  -2  12  25     2195.82     1914.00    777.02 o 
 -10  13  25    15563.44    15506.08   1699.59 o 
  -7  13  25      124.72      316.34    507.08 o 
  -4  13  25     2833.73     1781.78    594.00 o 
  -1  13  25     7886.30     6883.46    994.16 o 
 -12  14  25    15981.24    19104.00   1911.56 o 
  -9  14  25     2741.70     2020.48    518.01 o 
  -6  14  25     7376.57     6752.80   1132.04 o 
  -3  14  25     4328.73     3394.72    913.19 o 
 -14  15  25     6179.07     4798.83   1874.03 o 
 -11  15  25     4439.36     4045.85   1368.74 o 
  -8  15  25     5309.91     3469.41    723.53 o 
  -5  15  25       78.67       14.99    565.07 o 
  -2  15  25     5725.17     6234.89    980.34 o 
 -13  16  25     3099.84     2112.51   1938.89 o 
 -10  16  25      420.78    -1635.51   1635.51 o 
  -7  16  25     3356.45     2804.28    881.10 o 
  -4  16  25    13717.76    14727.98   1646.63 o 
  -1  16  25     7705.09     7574.87    910.44 o 
 -15  17  25    10768.08    10826.74   1913.00 o 
 -12  17  25     3208.89     8106.96   1714.29 o 
  -9  17  25     3453.58     2817.25    692.63 o 
  -6  17  25     2932.22     3559.67    899.96 o 
  -3  17  25     2903.19     3920.14   1342.71 o 
 -17  18  25     1934.02     1676.42   1449.55 o 
 -14  18  25      338.08     1119.62   1406.86 o 
 -11  18  25     1312.82    -1050.64   1743.85 o 
  -8  18  25     2732.75     5101.73   2317.98 o 
  -5  18  25     1034.14     1206.03    875.77 o 
  -2  18  25     4548.86     3813.74    997.40 o 
 -16  19  25      810.89      382.62   1181.07 o 
 -13  19  25       14.09      633.96   1266.44 o 
 -10  19  25     3639.52     7073.23   2437.18 o 
  -7  19  25     2199.74     2253.79   1092.89 o 
  -4  19  25      453.96     2001.02    867.52 o 
  -1  19  25     1374.02     2363.33   1072.49 o 
 -18  20  25      333.99     -931.48   1982.10 o 
 -15  20  25      749.83    -1395.30   1395.30 o 
 -12  20  25      360.71      557.66   1273.79 o 
  -9  20  25      793.30      666.97    528.28 o 
  -6  20  25     2968.78     1637.35   1760.15 o 
  -3  20  25     2751.93     2289.40   1241.70 o 
 -17  21  25     2112.27     1278.12   1982.17 o 
 -14  21  25      580.82      749.50   1120.10 o 
 -11  21  25     6288.66     4517.12   1852.35 o 
  -8  21  25      383.23     1445.93   1096.47 o 
  -5  21  25     3647.13     3360.07    912.24 o 
 -13  22  25     2231.82     4170.14   2545.41 o 
 -10  22  25     4628.80     6049.79   1807.43 o 
   0   1  26    11374.66    13588.41   1028.59 o 
  -2   2  26    24128.30    24552.46   1350.01 o 
  -1   3  26      886.26      722.89    693.49 o 
  -3   4  26    12840.86    13105.51   1036.42 o 
   0   4  26    49580.79    54581.38   2901.58 o 
  -5   5  26    42947.35    44413.68   2528.92 o 
  -2   5  26    17428.69    18034.30   1835.98 o 
  -4   6  26     3022.93     2911.25    682.42 o 
  -1   6  26     6255.90     6033.11    758.33 o 
  -6   7  26    20009.77    21250.81   1345.11 o 
  -3   7  26    30493.63    32397.69   1481.65 o 
   0   7  26    32909.66    31045.86   2612.67 o 
  -5   8  26     8477.22     9282.42   1884.02 o 
  -2   8  26     3451.58     2691.42    714.11 o 
  -7   9  26     6442.58     8772.60    937.34 o 
  -4   9  26    33570.42    34417.73   1498.43 o 
  -1   9  26    26510.04    27980.57   1284.85 o 
  -9  10  26     1959.95     2415.45   1171.62 o 
  -6  10  26     3462.46     3905.32    738.74 o 
  -3  10  26     6608.59     7181.20    764.04 o 
   0  10  26     6657.27     6358.75   1321.61 o 
 -11  11  26    47530.97    49838.03   4706.20 o 
  -8  11  26    13095.68    13519.52   1192.09 o 
  -5  11  26    12020.00    12502.22   1035.23 o 
  -2  11  26    11763.47    13465.01   1261.99 o 
 -10  12  26     4863.57     3520.52   1874.00 o 
  -7  12  26     3267.85     2187.07    579.00 o 
  -4  12  26     1459.68     2567.05   1401.60 o 
  -1  12  26     6569.88     5868.81    993.79 o 
 -12  13  26     7920.00     8111.57   1329.02 o 
  -9  13  26     2249.87     2164.63   1235.29 o 
  -6  13  26     5807.29     6332.13    892.24 o 
  -3  13  26      262.37      394.47    850.88 o 
   0  13  26     1507.03     1037.78   1337.68 o 
 -14  14  26    26699.76    24417.05   3988.23 o 
 -11  14  26    12805.20    12900.09   1614.51 o 
  -8  14  26    19974.48    18563.87   1392.47 o 
  -5  14  26      542.12     1087.15    645.98 o 
  -2  14  26    12040.21    13561.24   3391.07 o 
 -13  15  26     2967.60     1967.05   1212.27 o 
 -10  15  26     8271.46     8199.90   1529.97 o 
  -7  15  26     1751.76     1410.24    508.72 o 
  -4  15  26     5841.89     5052.00    940.55 o 
  -1  15  26     1318.81      676.65    679.91 o 
 -15  16  26     1073.83     4202.34   1515.70 o 
 -12  16  26     5054.37     6329.16   2150.21 o 
  -9  16  26     4185.20     3914.84    915.53 o 
  -6  16  26     2674.77     3974.30    824.86 o 
  -3  16  26     6246.08     4800.91    823.99 o 
   0  16  26     7261.38     8772.47   3639.80 o 
 -17  17  26     3996.05     5502.63   2339.70 o 
 -14  17  26      475.90    -1454.65   1454.65 o 
 -11  17  26    14042.19    14333.89   3499.51 o 
  -8  17  26     8059.56     7716.02   1108.04 o 
  -5  17  26     4566.58     5278.30   1071.18 o 
  -2  17  26     4675.09     3775.25   1004.53 o 
 -16  18  26      557.09     1076.71   1657.55 o 
 -13  18  26     4015.15     4492.63   1446.10 o 
 -10  18  26    10911.59    12198.63   3022.57 o 
  -7  18  26     1776.74     2531.94    665.72 o 
  -4  18  26    10708.27    10087.02   1321.50 o 
  -1  18  26     2031.86     1831.43   1225.44 o 
 -18  19  26     1596.22     3483.49   1594.93 o 
 -15  19  26     2659.26     2839.28   1657.62 o 
 -12  19  26     2640.05     1051.39   1156.45 o 
  -9  19  26     4520.58     6131.36   1879.67 o 
  -6  19  26     5250.92     6593.15   1298.63 o 
  -3  19  26     3927.13     5332.37   1155.63 o 
   0  19  26    14492.30    17216.33   2309.46 o 
 -17  20  26     1038.39     1142.31   1607.00 o 
 -14  20  26    11694.73     9563.54   2139.04 o 
 -11  20  26    11222.58    10172.71   2043.63 o 
  -8  20  26     4209.42     4600.21   1782.88 o 
  -5  20  26     2638.09      819.86    892.22 o 
 -16  21  26      296.17     1624.67   2090.41 o 
 -13  21  26     2170.73     2348.19   1852.19 o 
 -10  21  26     2645.27      387.86   1263.67 o 
  -7  21  26     4152.61     4547.53    944.20 o 
  -1   2  27    16778.10    17911.07    916.13 o 
  -2   4  27    56178.16    60503.66   1973.34 o 
  -4   5  27      889.57      775.90    486.57 o 
  -1   5  27    24529.46    25820.06   1250.91 o 
  -3   6  27     3121.80     3126.27    865.80 o 
  -5   7  27     1384.99     1441.94    686.27 o 
  -2   7  27    11705.47    12483.12   1025.04 o 
  -7   8  27    43808.82    47523.63   5551.98 o 
  -4   8  27    46117.18    52916.62   2091.04 o 
  -1   8  27      399.36      714.83    775.42 o 
  -6   9  27     3341.97     5338.41   1669.33 o 
  -3   9  27    13342.14    13808.69   1331.72 o 
  -8  10  27     3571.36     5166.89   1646.47 o 
  -5  10  27      168.13     -120.17    743.14 o 
  -2  10  27    18323.35    19422.38   2156.39 o 
 -10  11  27      710.94      110.32   1038.78 o 
  -7  11  27     6256.12     5320.29   1194.62 o 
  -4  11  27     1094.15      851.94    749.35 o 
  -1  11  27     4869.48     2502.27   1156.60 o 
  -9  12  27     4137.48     3166.36   1328.90 o 
  -6  12  27     3075.85     4036.72   1149.73 o 
  -3  12  27     6807.57     7722.81    878.39 o 
 -11  13  27     5122.26     5762.81   1993.15 o 
  -8  13  27     6385.54     7749.95    935.82 o 
  -5  13  27     9294.46     8023.78   1569.18 o 
  -2  13  27     2093.65     1761.87    653.03 o 
 -13  14  27     2766.73     3276.07   1317.02 o 
 -10  14  27     9156.94     9938.49   1493.71 o 
  -7  14  27     4006.02     4221.36   1332.35 o 
  -4  14  27      752.31      947.55   1108.55 o 
  -1  14  27     1724.81     2095.62   1298.14 o 
 -12  15  27    20881.04    23935.26   2249.12 o 
  -9  15  27     3462.92     4276.12   3422.88 o 
  -6  15  27     8957.87    11515.76   2794.98 o 
  -3  15  27    10157.97     9797.28   1249.56 o 
 -14  16  27      395.87     3030.31   2225.80 o 
 -11  16  27     3631.72     6086.82   1344.41 o 
  -8  16  27     7589.67     5233.83    817.18 o 
  -5  16  27     1696.83     -469.44   1456.83 o 
  -2  16  27      334.40     1522.24    706.05 o 
 -16  17  27     3676.78     4804.48   2637.56 o 
 -13  17  27     5871.74     5026.93   1349.81 o 
 -10  17  27     4400.79     5038.13   1599.24 o 
  -7  17  27    11668.77    13161.88   1439.37 o 
  -4  17  27     8912.98     8862.47   1100.80 o 
  -1  17  27     8660.96     8672.23   1839.80 o 
 -15  18  27     7567.42     9110.33   2805.68 o 
 -12  18  27      374.29      715.89   1279.95 o 
  -9  18  27     2164.21      421.87   1315.19 o 
  -6  18  27     6720.60     8926.05   2664.82 o 
  -3  18  27    10081.82    10180.17   1645.06 o 
 -17  19  27      577.18      151.10   1427.44 o 
 -14  19  27      756.26     2527.69   1790.25 o 
 -11  19  27      218.50     -810.09   3379.31 o 
  -8  19  27     4399.51     3747.17    817.38 o 
  -5  19  27     1068.83     1683.19    890.03 o 
  -2  19  27       78.28     -867.42    867.42 o 
 -16  20  27     1248.04     1661.73   1690.75 o 
 -13  20  27      232.79     -465.74   1609.86 o 
 -10  20  27     1508.16     3030.58   1704.19 o 
  -7  20  27     2280.79     1160.11    743.58 o 
  -4  20  27     4415.08     3808.85   1097.31 o 
 -12  21  27     3093.34     3226.36   1607.55 o 
  -9  21  27     3489.70     3512.71   1603.11 o 
  -1   1  28     3446.17     2307.82    855.17 o 
   0   2  28     6908.60     8635.12   1139.38 o 
  -2   3  28      665.37      737.28    493.73 o 
  -4   4  28    10475.83    10628.11   1309.62 o 
  -1   4  28    20364.73    23207.47   1706.57 o 
  -3   5  28     1719.50      729.30    576.29 o 
   0   5  28    43178.52    54274.69   3046.76 o 
  -5   6  28    15529.98    15909.48   1393.82 o 
  -2   6  28     3375.49     4378.53    749.90 o 
  -7   7  28    29147.95    30133.44   3988.89 o 
  -4   7  28    28937.63    31427.71   1552.35 o 
  -1   7  28    20378.36    22053.49   1337.15 o 
  -6   8  28    23645.89    27030.55   1531.35 o 
  -3   8  28     2570.21     2619.30   1002.39 o 
   0   8  28     2194.89     3695.56   1760.15 o 
  -8   9  28    15668.77    17192.64   1986.71 o 
  -5   9  28     6434.55     5649.76    811.23 o 
  -2   9  28     5956.70     6427.54    876.14 o 
 -10  10  28     7227.16     7160.59   2231.59 o 
  -7  10  28    13821.40    13696.87   1105.21 o 
  -4  10  28    10289.64    10559.06   1003.92 o 
  -1  10  28     4069.63     3522.96    819.49 o 
  -9  11  28    12522.21    11181.54   1570.98 o 
  -6  11  28    28798.90    31794.03   1889.70 o 
  -3  11  28    18593.02    21689.33   1282.80 o 
   0  11  28     7858.47    11264.50   1649.28 o 
 -11  12  28     5730.36     5332.51   1700.70 o 
  -8  12  28      657.22      956.71   1001.59 o 
  -5  12  28     1548.51     2498.69    710.38 o 
  -2  12  28     1449.10      638.88    637.21 o 
 -13  13  28     8285.06    13963.83   3174.09 o 
 -10  13  28      423.27     -361.50   1151.97 o 
  -7  13  28     1637.41      920.13    720.27 o 
  -4  13  28      170.53       27.04    549.14 o 
  -1  13  28    10237.76     9901.45   1718.61 o 
 -12  14  28      757.96     1050.63   1754.66 o 
  -9  14  28    13947.44    16322.91   2171.81 o 
  -6  14  28    23378.87    26706.48   2023.15 o 
  -3  14  28     1884.41     1679.39   1250.30 o 
   0  14  28     3270.03     2542.97   1209.83 o 
 -14  15  28     3933.47     7588.58   2518.43 o 
 -11  15  28     6591.77     6053.76   1465.36 o 
  -8  15  28     5121.85     5769.35    886.46 o 
  -5  15  28      979.02      941.50    611.09 o 
  -2  15  28     4909.35     4228.96   1017.84 o 
 -16  16  28     5288.78     5156.15   2231.44 o 
 -13  16  28     2175.60     1249.77   1343.11 o 
 -10  16  28     2875.57     3573.56   1450.19 o 
  -7  16  28     2654.75      623.50   1863.05 o 
  -4  16  28     5607.92     5665.63    956.87 o 
  -1  16  28      167.93     -965.00    965.00 o 
 -15  17  28     2224.44     1754.71   2101.32 o 
 -12  17  28     1717.26     -781.80   1235.26 o 
  -9  17  28     4305.21     2893.96    688.92 o 
  -6  17  28     6336.31     5748.89   1058.25 o 
  -3  17  28      971.50     1684.15    993.99 o 
   0  17  28     2303.18     3046.07   1366.15 o 
 -17  18  28      662.91     1617.20   2631.98 o 
 -14  18  28     6064.65     6312.88   1614.83 o 
 -11  18  28     7802.27     8719.76   1776.32 o 
  -8  18  28    13917.24    16215.70   2439.57 o 
  -5  18  28     6980.95     7558.52   1256.62 o 
  -2  18  28       61.72      681.50    977.26 o 
 -16  19  28     4422.47     3740.74   1849.16 o 
 -13  19  28     2100.08     1557.23   2155.47 o 
 -10  19  28     2434.54     3013.51   1315.19 o 
  -7  19  28     4140.88     1739.52   1293.48 o 
  -4  19  28     5705.86     6315.96   1655.32 o 
 -15  20  28     1305.29     -217.09   1609.23 o 
 -12  20  28     1135.88     4092.68   1769.03 o 
  -9  20  28     3665.67     2747.46   1348.89 o 
  -6  20  28     3920.78     3259.91    883.39 o 
 -11  21  28     2822.93     4397.65   1852.21 o 
  -1   3  29     1081.62     1700.14    522.72 o 
  -3   4  29    19394.33    20809.03   1101.22 o 
  -2   5  29     3365.30     3627.62    730.27 o 
  -4   6  29     1646.23     1244.13    715.48 o 
  -1   6  29       22.86       44.96    556.55 o 
  -6   7  29     2157.81     1952.12    724.35 o 
  -3   7  29    13684.85    14072.29   1035.03 o 
  -5   8  29     8592.74     8244.49   1046.67 o 
  -2   8  29     8295.45     9280.38   1172.24 o 
  -7   9  29    11151.73    12717.85   1277.13 o 
  -4   9  29     5958.83     5679.60    701.38 o 
  -1   9  29     3661.22     2929.39    697.90 o 
  -9  10  29     8196.66     6270.85   1317.20 o 
  -6  10  29     9146.94     8885.29    958.83 o 
  -3  10  29     1437.79     1234.83   1363.31 o 
  -8  11  29      161.51     -119.98    717.17 o 
  -5  11  29     2376.13     1910.11   1068.85 o 
  -2  11  29     8578.89     9734.80   1924.85 o 
 -10  12  29    10525.94     9999.13   1776.73 o 
  -7  12  29     5828.19     6067.21   1138.98 o 
  -4  12  29     5840.75     5485.61    905.66 o 
  -1  12  29    13480.81    16636.63   1559.77 o 
 -12  13  29     2699.37     1884.72   1879.30 o 
  -9  13  29     1918.88     1423.37   1487.63 o 
  -6  13  29     2059.98     2110.47    767.34 o 
  -3  13  29     7401.70     7761.01   1222.39 o 
 -11  14  29     1221.87     3047.38   1561.87 o 
  -8  14  29      110.00     2033.62    752.94 o 
  -5  14  29     2609.12     1966.51    738.08 o 
  -2  14  29    10443.68     8089.80   1231.79 o 
 -13  15  29      653.05    -1321.52   1321.52 o 
 -10  15  29     7909.80     7373.69   2199.09 o 
  -7  15  29     2855.14     1692.36    795.20 o 
  -4  15  29     7800.22     7895.28   1381.84 o 
  -1  15  29      844.14     2276.73    794.03 o 
 -15  16  29     1795.52     2910.58   1602.16 o 
 -12  16  29     2846.68     1872.91   1405.44 o 
  -9  16  29     2949.78     2905.09    700.06 o 
  -6  16  29      671.51     2209.57   1862.97 o 
  -3  16  29     8072.90     7750.33   1923.25 o 
 -14  17  29      369.22     1001.62   1284.96 o 
 -11  17  29      156.36      927.58   1456.78 o 
  -8  17  29     4440.35     3989.70    894.42 o 
  -5  17  29     1832.35      416.25   1749.28 o 
  -2  17  29     7988.91     8088.38   1120.64 o 
 -16  18  29     2182.90     2282.74   1573.92 o 
 -13  18  29      732.23     -138.86   1360.95 o 
 -10  18  29     2106.69     3120.64   1830.53 o 
  -7  18  29     1895.45     2376.12   1006.83 o 
  -4  18  29     3476.78     1485.85   1691.86 o 
  -1  18  29      344.00     1796.15    842.08 o 
 -15  19  29      263.98     -214.39   1445.99 o 
 -12  19  29      186.74      -53.71   1479.88 o 
  -9  19  29     2284.97     1492.07    543.01 o 
  -6  19  29      360.14      218.64    690.25 o 
  -3  19  29        3.52      -40.79    830.02 o 
 -11  20  29     5495.34     7217.52   1935.64 o 
  -8  20  29     1622.51      -20.92   1922.57 o 
   0   0  30   327587.69   370510.63  18848.41 o 
  -1   2  30     2342.49     1522.88    569.47 o 
  -3   3  30    18453.66    16822.98   1349.79 o 
   0   3  30    99365.54   104189.44   5367.31 o 
  -2   4  30     5163.42     5850.13   1050.86 o 
  -4   5  30     4355.89     3396.91   1024.10 o 
  -1   5  30     9570.73     9240.78    942.59 o 
  -6   6  30    33296.31    34200.99   3284.60 o 
  -3   6  30     8227.50     8483.20   1121.14 o 
   0   6  30     7911.17     7698.16   3623.72 o 
  -5   7  30     1785.86     2405.78    821.29 o 
  -2   7  30     2501.19     1586.83    744.65 o 
  -7   8  30     1160.53      421.75   1237.59 o 
  -4   8  30     2273.52     1507.25   1098.61 o 
  -1   8  30     2485.87     2597.94    707.73 o 
  -9   9  30    10757.10     6218.63   2231.77 o 
  -6   9  30    18888.57    18105.96   1568.54 o 
  -3   9  30      299.58     -438.04    623.77 o 
   0   9  30     2895.97     2334.69   1408.13 o 
  -8  10  30     7293.40     7023.33   1401.91 o 
  -5  10  30     1563.66     1765.89    710.38 o 
  -2  10  30      670.10      441.89    719.48 o 
 -10  11  30    13177.63    15574.83   2103.81 o 
  -7  11  30    12199.27    10509.57   1139.03 o 
  -4  11  30     9528.45     9367.40    993.70 o 
  -1  11  30    11711.24    12436.50   1626.43 o 
 -12  12  30    14934.80    13738.34   2351.12 o 
  -9  12  30     4111.37     3001.87   1382.78 o 
  -6  12  30     1685.77     2298.06    715.19 o 
  -3  12  30     2904.80     3382.80    732.57 o 
   0  12  30     4798.06     4329.55   1220.65 o 
 -11  13  30     7585.05     3813.91   1439.98 o 
  -8  13  30    11746.27    13071.87   1333.21 o 
  -5  13  30     3283.12     3177.75   1075.80 o 
  -2  13  30     1244.21     1065.33    671.31 o 
 -13  14  30    11448.24    12305.92   1937.36 o 
 -10  14  30     2139.69     3519.29   1413.08 o 
  -7  14  30     2858.77     2935.09    935.78 o 
  -4  14  30     9405.42    11345.25   1409.58 o 
  -1  14  30     4919.02     4581.63   1443.10 o 
 -15  15  30     3376.01    -1993.05   1993.05 o 
 -12  15  30     2916.83     2085.69   2410.06 o 
  -9  15  30     6618.46     6145.72    795.26 o 
  -6  15  30     3453.78     1982.23   1863.08 o 
  -3  15  30     3569.66     4515.51   1546.85 o 
   0  15  30    13463.23    13204.25   1994.39 o 
 -14  16  30     2075.69     2761.11   2052.57 o 
 -11  16  30      793.31      426.82   1452.44 o 
  -8  16  30     1402.77     1363.69    673.20 o 
  -5  16  30     4954.60     8141.24   2101.44 o 
  -2  16  30      473.73      251.06    699.08 o 
 -16  17  30     1888.16     -284.90   3455.24 o 
 -13  17  30     1786.95      322.57   1620.91 o 
 -10  17  30      737.76     1842.78   2469.52 o 
  -7  17  30     1635.64      592.08    761.63 o 
  -4  17  30     2996.38     3096.10   1446.03 o 
  -1  17  30     2534.83     2524.81    942.14 o 
 -15  18  30     2009.73     1274.17   1859.44 o 
 -12  18  30     5609.89     6174.40   2567.25 o 
  -9  18  30     1427.05     1971.43    556.64 o 
  -6  18  30     6244.77     5079.61    888.71 o 
  -3  18  30     3033.34     2525.23    882.64 o 
 -14  19  30     4916.65     2819.46   1796.14 o 
 -11  19  30     1229.23     1701.81   1678.53 o 
  -8  19  30       45.64      877.24    699.51 o 
  -5  19  30     3952.71     3390.52    840.15 o 
  -2   3  31    16298.88    16286.12   1025.66 o 
  -1   4  31     3893.11     3547.32    854.88 o 
  -3   5  31    10186.24     9887.91   1148.36 o 
  -5   6  31      878.60     1854.86    775.46 o 
  -2   6  31     6779.70     6502.83    920.85 o 
  -4   7  31    18110.04    17944.07   1235.49 o 
  -1   7  31     7873.66     8341.93    910.11 o 
  -6   8  31     8326.06     8965.17   1021.35 o 
  -3   8  31      669.64      385.04    622.11 o 
  -8   9  31       56.94     -459.41   1082.28 o 
  -5   9  31     2184.81      932.64    939.25 o 
  -2   9  31     4262.76     4959.89    857.56 o 
  -7  10  31     5032.56     6017.20   1752.74 o 
  -4  10  31     2137.27     1192.16    665.41 o 
  -1  10  31      605.25     1237.70    728.55 o 
  -9  11  31     5779.39     7117.59   1614.84 o 
  -6  11  31      128.59     -268.36    698.93 o 
  -3  11  31     4198.95     3114.16    941.21 o 
 -11  12  31     5253.96     5505.01   1663.02 o 
  -8  12  31     2533.25     2224.38   1015.80 o 
  -5  12  31     1538.60     1983.28    891.24 o 
  -2  12  31     6571.06     8281.27    950.21 o 
 -10  13  31     2375.88     3950.48   2160.91 o 
  -7  13  31       62.12      428.44    731.55 o 
  -4  13  31     4723.21     4097.85    815.67 o 
  -1  13  31     4547.06     4633.84    946.45 o 
 -12  14  31     4866.37     4224.55   1577.86 o 
  -9  14  31      114.62     -566.56   1183.80 o 
  -6  14  31      271.03     -551.24    664.87 o 
  -3  14  31     2342.19     2235.67    873.32 o 
 -14  15  31     3530.79      813.69   2285.52 o 
 -11  15  31     1419.24     1183.52   1586.80 o 
  -8  15  31      630.25     -940.70    940.70 o 
  -5  15  31     1890.87     1279.48    708.93 o 
  -2  15  31     4129.43     4782.18   1185.10 o 
 -13  16  31     5692.47     6168.19   2507.68 o 
 -10  16  31     4732.49     3298.25   2680.95 o 
  -7  16  31     1606.04     1909.17   1053.03 o 
  -4  16  31     3468.18     6584.45   2207.58 o 
  -1  16  31     4215.73     4186.65   1006.68 o 
 -15  17  31     4133.76     3399.33   1658.23 o 
 -12  17  31     1998.65     1230.72   1160.32 o 
  -9  17  31      817.10      342.58   1050.21 o 
  -6  17  31     2136.11     3665.73    892.45 o 
  -3  17  31      847.61     1085.84    772.86 o 
 -14  18  31      892.91     1181.44   1462.54 o 
 -11  18  31      592.26     2270.84   1454.65 o 
  -8  18  31     1459.73     1334.41    952.77 o 
  -5  18  31     2691.98     2376.89    892.78 o 
 -10  19  31      395.72      -43.30   2680.71 o 
  -7  19  31      210.70    -1088.52   1862.35 o 
   0   1  32     2166.30     2133.22    885.31 o 
  -2   2  32    21151.27    22378.35   1509.00 o 
  -1   3  32     2526.87     2674.87    634.18 o 
  -3   4  32    20218.34    20730.45   1574.53 o 
   0   4  32     4428.41     7020.77   1346.95 o 
  -5   5  32    54909.45    58260.60   3768.63 o 
  -2   5  32      110.48      333.62    941.13 o 
  -4   6  32     4912.20     5491.73    826.16 o 
  -1   6  32     4982.09     4737.32    827.20 o 
  -6   7  32     2790.09     2311.62    775.27 o 
  -3   7  32     8336.54     8282.03   1368.19 o 
   0   7  32    41714.02    44948.48   3343.45 o 
  -8   8  32     1776.09     3401.09   1754.70 o 
  -5   8  32    16295.08    18627.42   1724.11 o 
  -2   8  32     1976.45     1298.32    925.53 o 
  -7   9  32     1311.42      789.27    680.04 o 
  -4   9  32     9089.47     8420.12   1033.38 o 
  -1   9  32     9113.88     7594.10    968.30 o 
  -9  10  32     4632.45     3563.85   1408.19 o 
  -6  10  32    11659.15    12315.38   1793.29 o 
  -3  10  32     2008.19     1396.04    753.91 o 
   0  10  32     5909.01     6470.48   1746.44 o 
 -11  11  32     1855.14     -119.15   1993.00 o 
  -8  11  32    11679.87    15090.60   2422.45 o 
  -5  11  32      313.20     -545.18   1002.45 o 
  -2  11  32    11269.73     9770.95   1033.72 o 
 -10  12  32     1158.49      414.89   2935.29 o 
  -7  12  32      796.75     -205.75    771.28 o 
  -4  12  32     6989.97     6286.34   1705.26 o 
  -1  12  32      887.01     1317.82    754.66 o 
 -12  13  32      241.02     -289.97   1212.20 o 
  -9  13  32      922.93      806.20    982.08 o 
  -6  13  32     2785.00     1511.46    709.26 o 
  -3  13  32     2489.20     1267.49    849.45 o 
   0  13  32     9503.80    10675.37   1994.23 o 
 -14  14  32    10960.50    12090.17   3640.05 o 
 -11  14  32    15086.38    18542.80   3905.84 o 
  -8  14  32     6835.55     7827.52   1057.46 o 
  -5  14  32     3368.57     2628.59    941.91 o 
  -2  14  32     2807.54     2636.02    959.14 o 
 -13  15  32      331.52     1355.60   1379.24 o 
 -10  15  32      509.07     1162.09   1322.47 o 
  -7  15  32     4415.61     3853.63   1210.80 o 
  -4  15  32      316.35     -917.65   1073.15 o 
  -1  15  32     2064.76     2823.52   1099.52 o 
 -15  16  32     3546.49     6549.06   1845.28 o 
 -12  16  32     3791.68     2373.78   2469.67 o 
  -9  16  32      678.50     -121.78    883.94 o 
  -6  16  32     4261.20     2121.68   1000.50 o 
  -3  16  32     1356.35     1845.25   1519.60 o 
   0  16  32     2986.45     4026.80   1808.21 o 
 -14  17  32      519.22      351.85   1529.69 o 
 -11  17  32      982.09     -300.18   1446.01 o 
  -8  17  32      789.39      843.13    678.29 o 
  -5  17  32      265.59      440.13    994.14 o 
  -2  17  32     2463.66     1087.57    838.45 o 
 -13  18  32     3329.69     4891.22   1818.07 o 
 -10  18  32     4718.27     5265.29   1738.64 o 
  -7  18  32     8513.82     7687.12   1387.46 o 
  -1   2  33     3192.28     3045.41    589.26 o 
  -2   4  33    38659.29    45582.70   2373.62 o 
  -4   5  33    12985.00    15266.80   1457.68 o 
  -1   5  33      952.92      592.88    693.31 o 
  -3   6  33     2269.86     2378.51    881.49 o 
  -5   7  33     4485.64     4252.05   1150.11 o 
  -2   7  33     5208.58     4091.58    825.04 o 
  -7   8  33     5365.62     4207.66   1280.92 o 
  -4   8  33    10591.12     9373.97   1159.08 o 
  -1   8  33     4269.46     4233.21    824.82 o 
  -6   9  33     2058.60     1813.15    874.33 o 
  -3   9  33     1775.42     1534.36    815.59 o 
  -8  10  33     5754.26     3178.06   1879.43 o 
  -5  10  33       86.69      477.07   1268.91 o 
  -2  10  33     2365.70     2460.72    806.96 o 
 -10  11  33    11441.55     8763.50   1779.60 o 
  -7  11  33     8057.38     7086.12   1106.03 o 
  -4  11  33     2938.53     1998.78    701.32 o 
  -1  11  33     3484.02     2598.84    823.21 o 
  -9  12  33    10263.79    12795.66   2675.86 o 
  -6  12  33     1322.85      501.97    772.28 o 
  -3  12  33     4092.59     5163.77   1044.52 o 
 -11  13  33     4387.67     7210.66   1695.22 o 
  -8  13  33     1350.52     1368.44    902.99 o 
  -5  13  33     2117.49      729.67    933.47 o 
  -2  13  33     2802.19     2108.21    876.85 o 
 -13  14  33      604.85       63.44   1269.27 o 
 -10  14  33     1644.19      361.51   1152.00 o 
  -7  14  33      957.25      215.73    795.99 o 
  -4  14  33     1114.10     1124.88    876.56 o 
  -1  14  33      360.22     1490.80   1668.69 o 
 -12  15  33     4508.24     4172.47   1705.09 o 
  -9  15  33     1365.74     1316.63   2512.88 o 
  -6  15  33     6032.94     4465.31   1004.09 o 
  -3  15  33     5011.37     5083.18   1050.60 o 
 -14  16  33      649.92       57.08   2225.81 o 
 -11  16  33     2597.85     3104.89   2453.36 o 
  -8  16  33      154.67      330.21    611.46 o 
  -5  16  33      854.85     2168.29   1078.90 o 
  -2  16  33      484.10       11.15    924.68 o 
 -13  17  33     2546.62     1542.77   1731.23 o 
 -10  17  33     7162.58     6237.45   1731.50 o 
  -7  17  33     3095.38     2723.18    925.72 o 
  -4  17  33      852.67     2441.68   1180.71 o 
  -9  18  33     1277.30      828.26   1348.82 o 
  -1   1  34     1347.30     2980.60   1445.45 o 
   0   2  34     6438.96     6732.92   1172.94 o 
  -2   3  34     4065.20     3679.45   1031.56 o 
  -4   4  34    20320.55    22385.09   2189.60 o 
  -1   4  34     3714.56     3190.68    871.18 o 
  -3   5  34      943.36      556.02    681.73 o 
   0   5  34     5256.02     4339.86   1576.11 o 
  -5   6  34     5606.96     5603.24   1065.31 o 
  -2   6  34     3219.22     3072.83    834.90 o 
  -7   7  34    28480.93    28937.67   4682.05 o 
  -4   7  34    21434.40    21584.67   1503.05 o 
  -1   7  34     2719.70     3724.02    822.95 o 
  -6   8  34     3237.31     3588.70    808.09 o 
  -3   8  34     2532.67     3074.98    783.59 o 
   0   8  34     8351.69     7525.76   1517.38 o 
  -8   9  34     4814.42     4278.72   1581.50 o 
  -5   9  34      939.81     1107.36    930.90 o 
  -2   9  34     5770.88     7052.15    984.95 o 
 -10  10  34     4529.96     3162.98   2112.26 o 
  -7  10  34      202.03     -549.99    899.15 o 
  -4  10  34    10480.58     9907.88   1245.63 o 
  -1  10  34     1462.94     1574.50    961.05 o 
  -9  11  34     3678.64     1217.86   1819.76 o 
  -6  11  34    11351.93    11524.10   3306.12 o 
  -3  11  34     8294.80     8609.59   1195.43 o 
   0  11  34     3338.31     2547.67   1206.48 o 
 -11  12  34     1867.22     2729.44   1748.88 o 
  -8  12  34     1846.45     1208.85   1200.64 o 
  -5  12  34      926.60      262.98    846.87 o 
  -2  12  34      198.29     -253.19    928.62 o 
 -13  13  34     1165.51     -823.18   2112.11 o 
 -10  13  34     3557.44     2512.99   1706.02 o 
  -7  13  34     1461.58     -111.37    780.62 o 
  -4  13  34     1409.54      -89.98    778.56 o 
  -1  13  34      128.65       27.75    780.72 o 
 -12  14  34     5000.64     5354.73   1703.60 o 
  -9  14  34     6039.75     7622.31   2729.77 o 
  -6  14  34     5910.49     4863.15   1151.99 o 
  -3  14  34     2222.71     1083.97    895.83 o 
   0  14  34    10174.46    10858.84   2278.15 o 
 -14  15  34     2474.37     -259.46   1486.41 o 
 -11  15  34     2463.91      521.73   1321.57 o 
  -8  15  34     3772.44     3562.95   1143.96 o 
  -5  15  34     2197.08     2559.10   1147.40 o 
  -2  15  34      540.55      251.36    974.88 o 
 -13  16  34      898.62     2405.01   1567.74 o 
 -10  16  34     3808.59     3834.70   1550.63 o 
  -7  16  34     1077.44     1472.14   1138.84 o 
  -4  16  34     3830.69     4883.92   1575.56 o 
  -9  17  34     2218.60     1988.84   1295.75 o 
  -6  17  34     2057.70     2529.49    714.96 o 
  -1   3  35    10223.80    11196.50   1099.31 o 
  -3   4  35    15765.75    15230.40   1465.80 o 
  -2   5  35     3401.94     2559.23    806.12 o 
  -4   6  35     2634.19     1949.64    777.68 o 
  -1   6  35     1932.47     1266.05    787.86 o 
  -6   7  35     3527.87     3127.54   1317.05 o 
  -3   7  35     5680.95     4887.85    961.57 o 
  -5   8  35      293.27     -182.21    764.55 o 
  -2   8  35       23.66      -85.82    969.50 o 
  -7   9  35     3926.90     4442.72   1548.32 o 
  -4   9  35     1943.32     1639.19    864.49 o 
  -1   9  35     5067.15     6252.01   1043.75 o 
  -9  10  35     5057.72     3746.41   1602.27 o 
  -6  10  35     2806.97     3050.21   1024.80 o 
  -3  10  35     5171.65     5582.70   1049.66 o 
  -8  11  35      160.14      639.06   1381.00 o 
  -5  11  35     2090.45     2631.93   1416.89 o 
  -2  11  35     2372.56     1936.94    867.44 o 
 -10  12  35     2201.91     -327.69   1285.01 o 
  -7  12  35     1867.61     1954.51    918.46 o 
  -4  12  35     4771.97     2794.49    880.48 o 
  -1  12  35     1382.50     1323.60    910.00 o 
 -12  13  35     2321.87     2757.42   1776.35 o 
  -9  13  35     2248.34      641.24   1403.04 o 
  -6  13  35      772.07      301.39    797.88 o 
  -3  13  35     3705.16     2575.58   1232.69 o 
 -11  14  35      680.92      423.76   1685.35 o 
  -8  14  35      243.75      335.73   1273.91 o 
  -5  14  35      305.50      -58.37   1040.01 o 
  -2  14  35     1962.60     1418.34   1010.88 o 
 -13  15  35       87.58      525.36   1799.46 o 
 -10  15  35     1128.45      174.53   1822.77 o 
  -7  15  35      174.24     -602.13   1283.48 o 
  -4  15  35     4279.37     5574.21   1159.05 o 
  -9  16  35     3106.03     3619.33   1770.38 o 
  -6  16  35      251.15      -63.68    732.91 o 
   0   0  36    87980.35    95473.48   9474.63 o 
  -1   2  36     1050.44      198.72    564.54 o 
  -3   3  36     4188.34     3941.42    982.15 o 
   0   3  36    19962.51    22853.68   3267.05 o 
  -2   4  36     5189.30     6426.65   1046.22 o 
  -4   5  36     2219.38     1957.04    960.29 o 
  -1   5  36     2257.30     3608.05    927.10 o 
  -6   6  36     5521.94     2578.11   1874.00 o 
  -3   6  36      119.68      736.90    752.17 o 
   0   6  36     7478.98     8009.92   1863.25 o 
  -5   7  36      159.04      606.53    986.47 o 
  -2   7  36     2072.48     2207.93    816.61 o 
  -7   8  36     4885.54     4836.31   1483.28 o 
  -4   8  36      936.46      102.39    789.44 o 
  -1   8  36     2552.53     1189.11    805.96 o 
  -9   9  36     1350.23     3043.61   1873.83 o 
  -6   9  36     2111.26      692.68    926.08 o 
  -3   9  36     2146.00      670.61    821.44 o 
   0   9  36      792.87      285.03   1448.58 o 
  -8  10  36      138.68      847.25   1467.61 o 
  -5  10  36     2166.76     2824.93    805.12 o 
  -2  10  36     1956.08     1275.08    851.78 o 
 -10  11  36     4877.02     5049.08   1748.99 o 
  -7  11  36      163.44      398.15    857.37 o 
  -4  11  36     1814.58     1146.48    852.08 o 
  -1  11  36     4196.84     6090.14   1052.13 o 
 -12  12  36     4587.46     4105.35   2469.71 o 
  -9  12  36     5284.90     4331.67   1602.96 o 
  -6  12  36      133.97     -349.84    981.34 o 
  -3  12  36      809.38      337.15    855.55 o 
   0  12  36    14106.05     9924.95   2100.57 o 
 -11  13  36     3332.52     3916.53   1449.59 o 
  -8  13  36     7371.90     4104.01   3179.39 o 
  -5  13  36     5944.46     5063.36   1009.91 o 
  -2  13  36     2955.42     2560.73    960.93 o 
 -13  14  36     6415.69     5497.85   2227.43 o 
 -10  14  36     2106.37     2172.18   3568.98 o 
  -7  14  36      832.02      458.33    914.74 o 
  -4  14  36     1980.37     1091.32   1168.65 o 
  -1  14  36     5005.27     5145.62   1299.53 o 
  -9  15  36     1196.70     -797.28   1175.20 o 
  -6  15  36      883.93      317.49    733.82 o 
  -2   3  37     1620.64     1476.41    659.69 o 
  -1   4  37     3287.93     2755.72    865.09 o 
  -3   5  37     4942.25     6337.16   1068.72 o 
  -5   6  37     2847.15     4074.08    933.17 o 
  -2   6  37     3458.34     3967.50    959.91 o 
  -4   7  37     6020.09     6437.04   1112.39 o 
  -1   7  37      620.20     -225.13   1366.37 o 
  -6   8  37     3972.54     2632.48    921.75 o 
  -3   8  37      279.29      327.16    861.82 o 
  -8   9  37     7713.32     7497.62   1574.11 o 
  -5   9  37      398.71      382.46    730.51 o 
  -2   9  37      445.90      823.36   1045.93 o 
  -7  10  37     1673.72     3203.89   1196.41 o 
  -4  10  37     5060.32     3685.74   1068.48 o 
  -1  10  37     2871.00     1715.98    909.78 o 
  -9  11  37     2010.78     1548.94   1365.19 o 
  -6  11  37      893.77      634.17    804.21 o 
  -3  11  37      230.14      200.19    890.91 o 
 -11  12  37     1976.43     3682.70   1689.71 o 
  -8  12  37     2145.12     2171.72   1409.26 o 
  -5  12  37     3533.72     2512.69    954.92 o 
  -2  12  37     3752.75     3276.28   1096.08 o 
 -10  13  37     3705.70     3210.64   1699.07 o 
  -7  13  37     1388.50      726.74   1332.90 o 
  -4  13  37     2683.23     2913.25   1114.10 o 
  -1  13  37     1045.95      782.46    887.31 o 
  -9  14  37      389.77     -216.57   1660.05 o 
  -6  14  37      751.77     2378.01   1082.54 o 
  -3  14  37      161.80     -811.37    811.37 o 
   0   1  38    11315.65    12169.41   1620.76 o 
  -2   2  38      979.45      385.22   1025.70 o 
  -1   3  38     2998.30     2865.66    864.22 o 
  -3   4  38     1518.08     2567.05   1635.54 o 
   0   4  38     6222.71     6135.73   1610.73 o 
  -5   5  38     6624.54     4788.01   2459.00 o 
  -2   5  38     8872.10     9363.70   1162.59 o 
  -4   6  38     2066.38     2210.04   1125.98 o 
  -1   6  38     7502.78     7019.63   1151.49 o 
  -6   7  38     3697.05     5179.53   1516.47 o 
  -3   7  38     3976.59     3013.42    931.91 o 
   0   7  38     8545.89     8317.42   1597.64 o 
  -8   8  38     1057.65     2696.99   2112.10 o 
  -5   8  38      604.18     2408.62   1147.60 o 
  -2   8  38     4371.10     3230.39   1080.36 o 
  -7   9  38     2132.10     1514.18   1280.82 o 
  -4   9  38     2034.22     2476.79   1001.59 o 
  -1   9  38     1875.90     1176.98   1350.77 o 
  -9  10  38      340.79     1645.33   1982.57 o 
  -6  10  38      716.48     -763.54    869.29 o 
  -3  10  38     2275.48     1741.56    846.47 o 
   0  10  38     1673.91      871.83   1183.84 o 
 -11  11  38     3210.66     3866.93   1993.04 o 
  -8  11  38      615.29      879.60   1933.37 o 
  -5  11  38     8320.82     7949.67   1375.44 o 
  -2  11  38      123.88     1468.57   1011.48 o 
 -10  12  38       35.89     2090.65   1602.10 o 
  -7  12  38      418.15      333.72   1181.52 o 
  -4  12  38     1340.67      377.71    837.16 o 
  -1  12  38     2567.84     2409.97    997.69 o 
  -9  13  38      497.62     1700.89   2171.65 o 
  -6  13  38       42.30     -245.09    751.25 o 
  -3  13  38      421.80       99.91   1048.72 o 
  -1   2  39      266.69     -175.63    693.92 o 
  -2   4  39     3979.57     2281.69   1095.99 o 
  -4   5  39     2804.14     3655.71   1234.40 o 
  -1   5  39      254.48     -244.25    723.18 o 
  -3   6  39      145.16     -209.90    794.17 o 
  -5   7  39     1782.22     1774.51    992.27 o 
  -2   7  39     4535.74     6331.29   1197.62 o 
  -7   8  39     8020.25     6111.15   1714.45 o 
  -4   8  39     5498.27     4504.34   1280.81 o 
  -1   8  39     1904.57     1789.04    904.98 o 
  -6   9  39     3807.79     4118.22   1373.08 o 
  -3   9  39     2981.19     1537.51   1047.49 o 
  -8  10  39       66.76      202.91   1316.94 o 
  -5  10  39      142.48      379.92   1082.63 o 
  -2  10  39      845.13      674.46    813.33 o 
 -10  11  39     1149.21      979.00   1401.70 o 
  -7  11  39      869.68     -806.20   1280.78 o 
  -4  11  39     1014.74     -839.89    989.16 o 
  -1  11  39     3193.78     1980.15   1267.94 o 
  -9  12  39     1195.76     -168.66   1462.23 o 
  -6  12  39      965.67     -192.47   1071.65 o 
  -3  12  39     2170.71     2295.75   1284.96 o 
  -1   1  40     3245.71     3119.63    988.53 o 
   0   2  40     3847.65     3725.85   1320.58 o 
  -2   3  40     5101.66     3029.85   1197.64 o 
  -4   4  40    10618.03    11331.78   3152.53 o 
  -1   4  40     2045.06     2502.82   1014.43 o 
  -3   5  40     1190.15     1817.36   1002.72 o 
   0   5  40     1256.02     1046.45   1814.25 o 
  -5   6  40     3596.39     2449.41   1873.91 o 
  -2   6  40     2838.09     2316.48    982.09 o 
  -7   7  40     1935.48     3509.40   2101.31 o 
  -4   7  40     6401.55     6007.30   1205.45 o 
  -1   7  40     1094.35      932.52    842.43 o 
  -6   8  40      947.76     1872.40   2458.70 o 
  -3   8  40     3930.55     4609.83   1091.41 o 
   0   8  40     3024.59     4649.93   1641.00 o 
  -8   9  40     6809.91     3652.25   2109.00 o 
  -5   9  40     1438.93     -240.59    979.57 o 
  -2   9  40      339.30     1864.39   1151.45 o 
  -7  10  40     1843.53     1375.99   1967.13 o 
  -4  10  40     1323.49     -412.11    882.24 o 
  -1  10  40      794.93      840.85    821.42 o 
  -6  11  40     4954.71     3857.45   1442.24 o 
  -3  11  40     3673.26     2418.82   1026.22 o 
  -1   3  41      502.92     -317.84    822.39 o 
  -3   4  41     4598.33     4885.54   1315.75 o 
  -2   5  41      148.92     1161.53    759.08 o 
  -4   6  41        1.53      467.70   1193.14 o 
  -1   6  41      121.74     1300.64   1207.31 o 
  -6   7  41       44.93    -1367.95   1462.19 o 
  -3   7  41     6350.01     6183.36   1311.32 o 
  -5   8  41      737.34     -255.14   1075.92 o 
  -2   8  41      754.60     1994.81    921.66 o 
  -7   9  41     1784.41     2464.80   1647.91 o 
  -4   9  41      243.46    -1017.49   1017.49 o 
  -1   9  41      765.40     1395.34   1045.62 o 
   0   0  42      480.34     -465.74   1516.36 o 
  -1   2  42     1792.40      250.34   1054.14 o 
  -3   3  42     7337.49     9348.58   2686.50 o 
   0   3  42     3497.11     1615.05   1196.45 o 
  -2   4  42     3889.49     1918.12    971.90 o 
  -4   5  42     1389.67    -1361.77   1361.77 o 
  -1   5  42      163.22     1918.71   1081.60 o 
  -6   6  42     1042.38     2686.16   1754.67 o 
  -3   6  42      258.31      460.90   1032.20 o 
   0   6  42     5204.75     1842.80   4327.45 o 
  -5   7  42     2068.13     2536.48   1873.85 o 
  -2   7  42      852.22      612.19    920.88 o 
  -4   8  42      660.40     1058.32    940.72 o 
  -2   3  43     3780.87     2400.16   1504.84 o 
  -1   4  43     1915.34     1913.42    909.14 o 
  -3   5  43     2101.40     3212.16   1995.32 o 
   0   1  44     2210.62     1742.72   1581.40 o 
                                                 
